# Supplementary material for: Microbial Diversity of a Disused Copper Mine Site (Parys Mountain, UK), Dominated by Intensive Eukaryotic Filamentous Growth
Source: Microorganisms. 2022 Aug 24;10(9):1694. doi: 10.3390/microorganisms10091694 (PMC9504087; doi:10.3390/microorganisms10091694)
Supplement: Supplementary file 1 [file microorganisms-10-01694-s001.zip]

Archive with 10 entries (10 files):
- Table S1 (A-C). Chemical characteristics of PM5 site samples.xlsx
- __MACOSX/._Table S1 (A-C). Chemical characteristics of PM5 site samples.xlsx
- Table S2 (A, B). All Prokaryotes identified during this study.xlsx
- __MACOSX/._Table S2 (A, B). All Prokaryotes identified during this study.xlsx
- Table S3. Reference Archaea included into the phylogenetic tree_.xlsx
- __MACOSX/._Table S3. Reference Archaea included into the phylogenetic tree_.xlsx
- Table S4. Bacteria included into the phylogenetic tree.xlsx
- __MACOSX/._Table S4. Bacteria included into the phylogenetic tree.xlsx
- Table S5. Prokaryotes associated with eukaryotic phototrophic streamer.xlsx
- __MACOSX/._Table S5. Prokaryotes associated with eukaryotic phototrophic streamer.xlsx
