# Supplementary material for: Microbial Diversity of a Disused Copper Mine Site (Parys Mountain, UK), Dominated by Intensive Eukaryotic Filamentous Growth
Source: Microorganisms. 2022 Aug 24;10(9):1694. doi: 10.3390/microorganisms10091694 (PMC9504087; doi:10.3390/microorganisms10091694)
Supplement: Supplementary file 1 [file microorganisms-10-01694-s001.zip › Table S1 (A-C). Chemical characteristics of PM5 site samples.xlsx]

## Sheet: Sheet1
Table S1. Chemical characteristics of PM5 site samples with corresponsing methods of analyses. A, water phase; B, sediment; C, Carbon:Nitrogen ratios.
A: water phase
	Replicate 1	Replicate 2	Replicate 3	Mean	SEM	Method
pH	2.42	2.46	2.43	2.43667	0.0120185	Electrode
EC (mS/cm)	3.81	3.86	3.94	3.87	0.0378594	Electrode																								Name	Mass	Carbon %	Nitrogen %	C:N ratio	Description	Comments	Analysis Date
TDS (g/l)	4.607	4.5455	4.37	4.5075	0.0710053	Evap to dry 20 ml at 105 degrees																								Soil Lot1000	0.1933	3.837	0.307		Standard		2021-07-07 16:41:00
Moisture (%)	ND	ND	ND	ND	ND	Not applicable																								1	0.1125	3.034	0.2674	11.3463	Replicate 1		2021-07-07 16:45:00
Inorganic P (mg/l)	0.821	0.726	0.709	0.752	0.0348473	Molybdate blue																								2	0.1117	3.859	0.4059	9.50727	Replicate 2		2021-07-07 16:49:00
Ag (mg/l)	0	0	0	BDL		ICP																								3	0.1227	2.192	0.3019	7.26068	Replicate 3		2021-07-07 16:53:00
Al (mg/l)	108.15	107.86	107.65	107.887	0.144952	ICP																								Soil Lot1000	0.1781	3.772	0.2926		Standard		2021-07-07 16:57:00
Ba (mg/l)	0	0	0	BDL		ICP																								Blank	1	-0.0005	-0.002		Blank		2021-07-07 17:01:00
Be (mg/l)	0	0	0	BDL		ICP
Bi (mg/l)	0.06	0.05	0.05	0.0533333	0.00333333	ICP																												Sediment Total C and N values
Ca (mg/l)	9.54	9.52	9.6	9.55333	0.024037	ICP																													Mean	SEM
Cd (mg/l)	0.16	0.16	0.16	0.16	0	ICP																												Total C (%)	3.028	0.481
Co (mg/l)	0.14	0.13	0.13	0.133333	0.00333333	ICP																												Total N (%)	0.325	0.042
Cr (mg/l)	0.02	0.02	0.02	0.02	0	ICP																												C:N ratio	9.371	1.181
Cu (mg/l)	59.08	58.46	58.75	58.7633	0.179103	ICP
Fe (mg/l)	398.42	392.33	390.53	393.76	2.38724	ICP
Ga (mg/l)	0.08	0.08	0.08	0.08	0	ICP
In (mg/l)	0.03	0.03	0.03	0.03	0	ICP
K (mg/l)	1.51	1.63	1.69	1.61	0.052915	ICP
Li (mg/l)	0.22	0.22	0.22	0.22	0	ICP
Mg (mg/l)	48.53	48.06	47.72	48.1033	0.234829	ICP
Mn (mg/l)	3.06	3.03	3.02	3.03667	0.0120185	ICP
Mo (mg/l)	0	0	0	BDL		ICP
Na (mg/l)	11.77	11.55	12.1	11.8067	0.159826	ICP
Ni (mg/l)	0.11	0.11	0.11	0.11	0	ICP
Pb (mg/l)	0.2	0.2	0.2	0.2	1.96262e-17	ICP
Rb (mg/l)	0	0	0.02	0.00666667	0.00666667	ICP
Sr (mg/l)	0.04	0.04	0.04	0.04	0	ICP
Tl (mg/l)	0.01	0.01	0.01	0.01	0	ICP
V (mg/l)	0.02	0.02	0.01	0.0166667	0.00333333	ICP
Zn (mg/l)	43.97	43.25	42.99	43.4033	0.293106	ICP
Total P (mg/l)	0.08	0.09	0.12	0.0966667	0.0120185	ICP
S (mg/l)	652.47	644.57	648.13	648.39	2.28424	ICP
B: sediment
		Replicate 1	Replicate 2	Replicate 3	Mean	SEM	Method
	pH	2.57	2.77	2.68	2.67333	0.0578312	Electrode
	EC (mS/cm)	4.14	2.85	2.69	3.22667	0.458996	Electrode
	TDS (g/l)	ND	ND	ND	ND	ND	Not applicable
	Moisture (%)	53.2582	76.6416	70.0846	66.6615	6.96382	Dried 10 g at 105 degrees overnight
Pore water	phosphate (mg/l)	0.521	0.589	0.496	0.535333	0.0277869	Molybdate blue in rhizone extracted pore water
Total	Fe (g/kg)	133.754	143.186	146.438	141.126	3.80357	TXRF
Total	Si (g/kg)	112.063	139.143	129.539	126.915	7.92657	TXRF
Total	Al (g/kg)	17.7854	32.4925	31.1424	27.1401	4.69356	TXRF
Total	K (g/kg)	9.27771	17.3803	19.588	15.4153	3.13429	TXRF
Total	S (g/kg)	6.71514	12.9653	17.0348	12.2384	3.00112	TXRF
Total	Pb (g/kg)	3.01561	5.59041	4.96272	4.52291	0.775129	TXRF
Total	As (mg/kg)	2141.98	1729.9	1528.72	1800.2	180.487	TXRF
Total	Ti (mg/kg)	924.901	1410.88	1200.96	1178.91	140.722	TXRF
Total	Cu (mg/kg)	636.428	700.56	607.579	648.189	27.4779	TXRF
Total	Zn (mg/kg)	522.062	344.874	325.321	397.419	62.5766	TXRF
Total	Ca (mg/kg)	151.979	302.179	192.769	215.642	44.842	TXRF
Total	Ce (mg/kg)	108.93	115.091	113.32	112.447	1.83131	TXRF
Total	Y (mg/kg)	37.596	29.803	21.06	29.4863	4.77616	TXRF
Total	Rb (mg/kg)	29.702	28.619	33.829	30.7167	1.58726	TXRF
Total	Sr (mg/kg)	13.472	15.079	17.191	15.2473	1.07688	TXRF
Total	Mn (mg/kg)	6.736	6.743	6.167	6.54867	0.190844	TXRF
Total	Ni (mg/kg)	1.48	2.161	1.112	1.58433	0.307281	TXRF
Pore water	Ag (mg/l)	0	0	0	BDL		ICP
Pore water	Al (mg/l)	108.8	105.72	104.01	106.177	1.40148	ICP
Pore water	Ba (mg/l)	0	0	0	BDL		ICP
Pore water	Be (mg/l)	0	0	0	BDL		ICP
Pore water	Bi (mg/l)	0.05	0.04	0.04	0.0433333	0.00333333	ICP
Pore water	Ca (mg/l)	10.27	9.91	9.95	10.0433	0.11392	ICP
Pore water	Cd (mg/l)	0.16	0.15	0.15	0.153333	0.00333333	ICP
Pore water	Co (mg/l)	0.14	0.15	0.14	0.143333	0.00333333	ICP
Pore water	Cr (mg/l)	0.02	0.02	0.02	0.02	0	ICP
Pore water	Cu (mg/l)	60.1	58.21	57.53	58.6133	0.768816	ICP
Pore water	Fe (mg/l)	387.43	378	372.39	379.273	4.38811	ICP
Pore water	Ga (mg/l)	0.08	0.08	0.07	0.0766667	0.00333333	ICP
Pore water	In (mg/l)	0.03	0.02	0.03	0.0266667	0.00333333	ICP
Pore water	K (mg/l)	0.7	0.86	0.94	0.833333	0.0705534	ICP
Pore water	Li (mg/l)	0.21	0.21	0.21	0.21	0	ICP
Pore water	Mg (mg/l)	47.42	46.85	46.15	46.8067	0.367257	ICP
Pore water	Mn (mg/l)	3.05	2.96	2.92	2.97667	0.0384419	ICP
Pore water	Mo (mg/l)	0	0	0	BDL		ICP
Pore water	Na (mg/l)	12.07	11.64	11.37	11.6933	0.203825	ICP
Pore water	Ni (mg/l)	0.11	0.11	0.1	0.106667	0.00333333	ICP
Pore water	Pb (mg/l)	0.03	0.02	0.02	0.0233333	0.00333333	ICP
Pore water	Rb (mg/l)	0	0.01	0	BDL		ICP
Pore water	Sr (mg/l)	0.04	0.04	0.04	0.04	0	ICP
Pore water	Tl (mg/l)	0	0	0.01	BDL		ICP
Pore water	V (mg/l)	0.01	0.01	0.01	0.01	0	ICP
Pore water	Zn (mg/l)	43.7	42.4	41.55	42.55	0.625167	ICP
Pore water	Total P (mg/l)	0.12	0.13	0.09	0.113333	0.0120185	ICP
Pore water	S (mg/l)	651.75	640.2	632.72	641.557	5.53521	ICP
C: carbon/nitrogen ratios
Name	Mass	Carbon %	Nitrogen %	C:N ratio	Description	Comments	Analysis Date
Soil Lot1000	0.1933	3.837	0.307		Standard		2021-07-07 16:41:00
1	0.1125	3.034	0.2674	11.3463	Replicate 1		2021-07-07 16:45:00
2	0.1117	3.859	0.4059	9.50727	Replicate 2		2021-07-07 16:49:00
3	0.1227	2.192	0.3019	7.26068	Replicate 3		2021-07-07 16:53:00
Soil Lot1000	0.1781	3.772	0.2926		Standard		2021-07-07 16:57:00
Blank	1	-0.0005	-0.002		Blank		2021-07-07 17:01:00
Sediment Total C and N values
	Mean	SEM
Total C (%)	3.028	0.481
Total N (%)	0.325	0.042
C:N ratio	9.371	1.181
