# Supplementary material for: Microbial Diversity of a Disused Copper Mine Site (Parys Mountain, UK), Dominated by Intensive Eukaryotic Filamentous Growth
Source: Microorganisms. 2022 Aug 24;10(9):1694. doi: 10.3390/microorganisms10091694 (PMC9504087; doi:10.3390/microorganisms10091694)
Supplement: Supplementary file 1 [file microorganisms-10-01694-s001.zip › Table S2 (A, B). All Prokaryotes identified during this study.xlsx]

## Sheet: Sheet1
Table S2. All prokaryotes identified during this study. A, summary table of principal taxa; B, detailed taxonomic breakdown
A. Summary of principal taxa: Relative abundances of reads: with mean values and standard deviations (SD)
			PM4 site 1 mean	SD	PM5 site 1 mean	SD	PM5 site 2 mean	SD	PM5 site 3 mean	SD
Archaea		Micrarchaeota	0.07868	0.0607093	0.164902	0.172687	0	0	0.0340558	0.0350005
	Euryarchaeota	E-plasma	39.3254	4.37525	1.14157	1.02788	3.67098	4.02803	2.7447	0.589504
		Other Thermoplasmatales	14.1317	10.9942	0.0779141	0.134951	1.37459	1.06795	1.39797	0.592006
		TMEG	0.136623	0.0241085	0.449673	0.553411	0.69005	0.483502	12.2624	8.33856
	Acidobacteria	Acidicapsa	0	0	0.144283	0.0996096	0.841861	0.893867	0.0770412	0.00173341
		Acidipila-Silvibacterium	0	0	0.343215	0.305229	0.558466	0.460173	1.29928	0.115689
		Other Acidobacteriota	5.85958	2.08487	20.6295	2.60229	19.4916	7.23114	14.3291	3.24074
	Actinobacteria	Ferrimicrobium	2.04732	1.47447	0.117342	0.131963	0.160865	0.139909	0.012872	0.022295
		Ferrithrix	0.502019	0.431608	0.517267	0.426051	0.497723	0.471413	0.284534	0.0785254
		Conexibacter	0.364193	0.258043	0.723637	0.141741	0.46515	0.313087	0.229109	0.0223032
		IMCC26256	1.56048	1.02819	4.70534	1.18562	4.96864	0.376019	4.78816	1.76449
		Other Actinobacteriota	6.92566	3.2322	9.29866	5.03979	6.70375	1.9162	10.4082	0.471386
	Nitrospirota	Leptospirillum	14.3636	5.00311	18.5724	5.98932	3.99925	1.12097	9.77457	4.71616
	α-Proteobacteria	Acidiphilium	0	0	11.868	8.83255	8.58382	5.68091	3.6704	0.533594
		Acidisphaera	1.70298	1.32964	4.98899	2.75646	19.7163	7.82404	5.18265	0.97579
		Other Acetobacterales	0.786132	0.202927	1.61778	1.57036	1.48239	0.759922	2.01019	0.640013
		Other α-Proteobacteria	0.922481	0.802374	0.676519	0.434105	3.25391	1.6231	2.07227	0.353924
	γ-Proteobacteria	γ-Proteobacteria	7.8976	3.72007	4.66313	4.20793	1.10034	1.33987	0.0844461	0.0348884
	Other Phyla	Chloroflexota	1.66865	0.231514	11.976	4.01731	11.8396	7.71862	13.6004	5.25342
		Planctomycetota	0.036992	0.0494845	2.81694	2.51071	7.92942	4.27805	12.5703	2.81833
		Firmicutes	1.66888	1.0439	2.18438	1.63684	1.03377	0.933236	1.58808	0.499893
		Dependentiae	0.0177529	0.030749	1.82482	0.144157	0.624346	0.432612	1.4326	0.90495
Bacteria		Other Bacteria	0.00331214	0.00573679	0.89729	0.687326	1.03419	0.676374	0.287911	0.0636909
B, detailed taxonomic breakdown: relative abundances of reads with mean values and standard deviations (SD)
DOMAIN	PHYLUM	CLASS	ORDER	FAMILY	GENUS		Global %	Max	PM4 site 1 mean	SD	PM5 site 1 mean	SD	PM5 site 2 mean	SD	PM5 site 3 mean	SD		PM4 1.1	PM4 1.2	PM4 1.3	SD	PM5 1.1	PM5 1.2	PM5 1.3	SD	PM5 2.1	PM5 2.2	PM5 2.3	SD	PM5 3.1	PM5 3.2	PM5 3.3	SD
Archaea	Micrarchaeota	Micrarchaeia	Micrarchaeales	Candidatus Micrarchaeum	__		0.00789345	0.0315738	0	0	0.0315738	0.0546874	0	0	0	0		0	0	0	0	0.0947214	0	0	0.0546874	0	0	0	0	0	0	0	0
Archaea	Micrarchaeota	Micrarchaeia	Micrarchaeales	Candidatus Micrarchaeum	Candidatus Micrarchaeum acidiphilum ARMAN-2		0.0111081	0.0444326	0.0444326	0.0769595	0	0	0	0	0	0		0	0.133298	0	0.0769595	0	0	0	0	0	0	0	0	0	0	0	0
Archaea	Micrarchaeota	Micrarchaeia	Micrarchaeales	Candidatus Micrarchaeum	mine drainage metagenome		0.0232857	0.0931429	0	0	0.0931429	0.0813509	0	0	0	0		0	0	0	0	0.129166	0	0.150263	0.0813509	0	0	0	0	0	0	0	0
Archaea	Micrarchaeota	Micrarchaeia	Micrarchaeales	Candidatus Micrarchaeum	uncultured DPANN archaeon		0.027122	0.0401849	0.0342475	0.048249	0.0401849	0.0696022	0	0	0.0340558	0.0350005		0.0894277	0	0.0133147	0.048249	0.120555	0	0	0.0696022	0	0	0	0	0.0699301	0.0322373	0	0.0350005
						Micrarchaeota			0.07868	0.0607093	0.164902	0.172687	0	0	0.0340558	0.0350005		0.0894277	0.133298	0.0133147	0.0607093	0.344442	0	0.150263	0.172687	0	0	0	0	0.0699301	0.0322373	0	0.0350005
Archaea	Thermoplasmatota	Thermoplasmata	Thermoplasmatales	Thermoplasmataceae	E-plasma	E-plasma	11.7207	39.3254	39.3254	4.37525	1.14157	1.02788	3.67098	4.02803	2.7447	0.589504		36.5709	44.3704	37.0348	4.37525	0.387497	0.72484	2.31238	1.02788	2.20302	8.22711	0.582815	4.02803	2.5	3.41715	2.31696	0.589504
Archaea	Thermoplasmatota	Thermoplasmata	Thermoplasmatales	Thermoplasmataceae	Cuniculiplasma		0.0893458	0.357383	0.357383	0.438676	0	0	0	0	0	0		0.168919	0.0444326	0.858798	0.438676	0	0	0	0	0	0	0	0	0	0	0	0
Archaea	Thermoplasmatota	Thermoplasmata	Thermoplasmatales	Thermoplasmataceae	uncultured		4.15619	13.7743	13.7743	11.2405	0.0779141	0.134951	1.37459	1.06795	1.39797	0.592006		6.69217	26.7351	7.89561	11.2405	0	0	0.233742	0.134951	1.96577	2.01622	0.141766	1.06795	0.952797	1.17129	2.06982	0.592006
						Other Thermoplasmatales			14.1317	10.9942	0.0779141	0.134951	1.37459	1.06795	1.39797	0.592006		6.86109	26.7795	8.75441	10.9942	0	0	0.233742	0.134951	1.96577	2.01622	0.141766	1.06795	0.952797	1.17129	2.06982	0.592006
Archaea	Thermoplasmatota	Thermoplasmata	uncultured	__	__		0.134723	0.265667	0	0	0.265667	0.264625	0.0323963	0.0281456	0.240828	0.111929		0	0	0	0	0.154999	0.0743425	0.56766	0.264625	0.0508388	0.0463499	0	0.0281456	0.148601	0.365356	0.208526	0.111929
Archaea	Thermoplasmatota	Thermoplasmata	uncultured	uncultured bacterium	__		3.2158	12.0215	0	0	0.184006	0.28939	0.657654	0.45611	12.0215	8.28093		0	0	0	0	0.0344442	0	0.517572	0.28939	1.05067	0.764774	0.157518	0.45611	2.77972	14.5175	18.7674	8.28093
Archaea	Thermoplasmatota	Thermoplasmata	uncultured	uncultured methanogenic archaeon	__		0.0341557	0.136623	0.136623	0.0241085	0	0	0	0	0	0		0.158983	0.111081	0.139804	0.0241085	0	0	0	0	0	0	0	0	0	0	0	0
						TMEG			0.136623	0.0241085	0.449673	0.553411	0.69005	0.483502	12.2624	8.33856		0.158983	0.111081	0.139804	0.0241085	0.189443	0.0743425	1.08523	0.553411	1.10151	0.811124	0.157518	0.483502	2.92832	14.8829	18.9759	8.33856
Bacteria	Acidobacteriota	Acidobacteriae	Acidobacteriales	Acidobacteriaceae (Subgroup 1)	Acidicapsa	Acidicapsa	0.265796	0.841861	0	0	0.144283	0.0996096	0.841861	0.893867	0.0770412	0.00173341		0	0	0	0	0.258331	0.0743425	0.100175	0.0996096	0.745636	0	1.77995	0.893867	0.0786713	0.0752203	0.077232	0.00173341
Bacteria	Acidobacteriota	Acidobacteriae	Acidobacteriales	Acidobacteriaceae (Subgroup 1)	Acidipila-Silvibacterium	Acidipila-Silvibacterium	0.550239	1.29928	0	0	0.343215	0.305229	0.558466	0.460173	1.29928	0.115689		0	0	0	0	0.206665	0.130099	0.692879	0.305229	0.27114	1.08922	0.315035	0.460173	1.30245	1.18203	1.41335	0.115689
Bacteria	Acidobacteriota	Acidobacteriae	Acidobacteriales	Acidobacteriaceae (Subgroup 1)	__		1.13766	2.02497	1.72345	0.868576	0.122457	0.106668	2.02497	0.787188	0.679759	0.151401		1.2967	1.1508	2.72285	0.868576	0.172221	0.195149	0	0.106668	2.15218	1.18192	2.7408	0.787188	0.541958	0.655491	0.841829	0.151401
Bacteria	Acidobacteriota	Acidobacteriae	Acidobacteriales	Acidobacteriaceae (Subgroup 1)	Granulicella		0.060708	0.242832	0	0	0.242832	0.0856222	0	0	0	0		0	0	0	0	0.335831	0.167271	0.225394	0.0856222	0	0	0	0	0	0	0	0
Bacteria	Acidobacteriota	Acidobacteriae	Acidobacteriales	Acidobacteriaceae (Subgroup 1)	uncultured		13.0393	18.8033	2.26677	0.774885	18.8033	2.64095	17.4378	6.58267	13.6493	3.38608		2.67786	1.37297	2.74948	0.774885	21.6482	16.4297	18.3321	2.64095	13.1164	14.1831	25.0138	6.58267	17.2727	13.1098	10.5653	3.38608
Bacteria	Acidobacteriota	Acidobacteriae	Acidobacteriales	Acidobacteriaceae (Subgroup 1)	uncultured bacterium		0.839781	1.86935	1.86935	0.669974	1.46089	0.562149	0.0288782	0.0500185	0	0		1.48549	1.47961	2.64297	0.669974	1.45527	2.02583	0.901578	0.562149	0	0	0.0866346	0.0500185	0	0	0	0
						Other Acidobacteriota			5.85958	2.08487	20.6295	2.60229	19.4916	7.23114	14.3291	3.24074		5.46006	4.00338	8.11531	2.08487	23.6115	18.818	19.4591	2.60229	15.2686	15.365	27.8412	7.23114	17.8147	13.7653	11.4072	3.24074
Bacteria	Actinobacteriota	Acidimicrobiia	Acidimicrobiales	Acidimicrobiaceae	Ferrimicrobium	Ferrimicrobium	0.5846	2.04732	2.04732	1.47447	0.117342	0.131963	0.160865	0.139909	0.012872	0.022295		2.96602	0.346574	2.82937	1.47447	0	0.260199	0.0918274	0.131963	0.254194	0	0.2284	0.139909	0	0	0.038616	0.022295
Bacteria	Actinobacteriota	Acidimicrobiia	Acidimicrobiales	Acidimicrobiaceae	Ferrithrix	Ferrithrix	0.450386	0.517267	0.502019	0.431608	0.517267	0.426051	0.497723	0.471413	0.284534	0.0785254		0.596184	0.0311028	0.87877	0.431608	0.645828	0.864232	0.0417397	0.426051	0.965938	0.023175	0.504056	0.471413	0.27972	0.365356	0.208526	0.0785254
Bacteria	Actinobacteriota	Thermoleophilia	Solirubrobacterales	Solirubrobacteraceae	Conexibacter	Conexibacter	0.445522	0.723637	0.364193	0.258043	0.723637	0.141741	0.46515	0.313087	0.229109	0.0223032		0.52663	0.0666489	0.499301	0.258043	0.57694	0.734133	0.859838	0.141741	0.406711	0.1854	0.803339	0.313087	0.236014	0.204169	0.247142	0.0223032
Bacteria	Actinobacteriota	Acidimicrobiia	IMCC26256	__	__		3.46071	4.70534	1.3653	0.865256	4.70534	1.18562	3.78061	0.458901	3.99159	1.72344		1.75874	0.373234	1.96392	0.865256	3.38414	5.05529	5.6766	1.18562	4.20268	3.84705	3.29212	0.458901	3.57517	2.51451	5.88508	1.72344
Bacteria	Actinobacteriota	Acidimicrobiia	IMCC26256	Actinobacteria bacterium	__		0.439651	1.0897	0	0	0	0	1.0897	0.291861	0.668905	0.171014		0	0	0	0	0	0	0	0	0.847314	1.41367	1.00811	0.291861	0.550699	0.591017	0.864998	0.171014
Bacteria	Actinobacteriota	Acidimicrobiia	IMCC26256	bacterium enrichment culture clone auto222_4W	__		0.0531115	0.105988	0.105988	0.183577	0	0	0.0813841	0.140961	0.0250734	0.0434285		0.317965	0	0	0.183577	0	0	0	0	0	0	0.244152	0.140961	0	0.0752203	0	0.0434285
Bacteria	Actinobacteriota	Acidimicrobiia	IMCC26256	uncultured Acidimicrobiaceae bacterium	__		0.052184	0.102594	0.0891954	0.0973642	0	0	0.0169463	0.0293518	0.102594	0.0889164		0.0745231	0	0.193063	0.0973642	0	0	0	0	0.0508388	0	0	0.0293518	0.157343	0.150441	0	0.0889164
						IMCC26256			1.56048	1.02819	4.70534	1.18562	4.96864	0.376019	4.78816	1.76449		2.15123	0.373234	2.15698	1.02819	3.38414	5.05529	5.6766	1.18562	5.10083	5.26072	4.54438	0.376019	4.28322	3.33118	6.75008	1.76449
Bacteria	Actinobacteriota	Acidimicrobiia	Acidimicrobiales	__	__		0.00703829	0.0281532	0.0281532	0.0487627	0	0	0	0	0	0		0.0844595	0	0	0.0487627	0	0	0	0	0	0	0	0	0	0	0	0
Bacteria	Actinobacteriota	Acidimicrobiia	Acidimicrobiales	Acidimicrobiaceae	Acidithrix		0.0274346	0.0927921	0	0	0.0927921	0.0918426	0.0169463	0.0293518	0	0		0	0	0	0	0.0947214	0	0.183655	0.0918426	0.0508388	0	0	0.0293518	0	0	0	0
Bacteria	Actinobacteriota	Acidimicrobiia	Acidimicrobiales	Acidimicrobiales Incertae Sedis	Aciditerrimonas		0.104788	0.419153	0.419153	0.357147	0	0	0	0	0	0		0.233506	0.83089	0.193063	0.357147	0	0	0	0	0	0	0	0	0	0	0	0
Bacteria	Actinobacteriota	Acidimicrobiia	__	__	__		1.22193	1.55861	0.92402	0.849159	1.14591	0.461018	1.55861	0.129335	1.25918	0.026625		0.645866	0.248823	1.87737	0.849159	0.895548	0.864232	1.67794	0.461018	1.64379	1.62225	1.40978	0.129335	1.24126	1.24651	1.28977	0.026625
Bacteria	Actinobacteriota	Acidimicrobiia	uncultured	__	__		4.5459	6.69178	3.55096	1.74585	4.69619	2.99702	3.24466	2.01028	6.69178	0.499056		3.92488	1.64845	5.07956	1.74585	2.09248	4.02379	7.97228	2.99702	2.20302	5.56199	1.96897	2.01028	6.42483	6.38298	7.26753	0.499056
Bacteria	Actinobacteriota	Acidimicrobiia	uncultured	uncultured Acidimicrobiaceae bacterium	__		1.59663	2.10428	1.46308	0.91016	2.10428	0.504262	1.39073	0.461499	1.42844	0.611446		1.19734	0.715365	2.47653	0.91016	1.52415	2.35108	2.4376	0.504262	1.77936	0.880649	1.51217	0.461499	2.13287	1.11756	1.03491	0.611446
Bacteria	Actinobacteriota	Acidimicrobiia	uncultured	uncultured actinobacterium	__		0.0780875	0.31235	0.31235	0.0229019	0	0	0	0	0	0		0.293124	0.337688	0.306238	0.0229019	0	0	0	0	0	0	0	0	0	0	0	0
Bacteria	Actinobacteriota	Acidimicrobiia	uncultured	uncultured Actinomycetales bacterium	__		0.0666537	0.198357	0	0	0.198357	0.279151	0.0682576	0.118226	0	0		0	0	0	0	0.0774994	0	0.517572	0.279151	0	0	0.204773	0.118226	0	0	0	0
Bacteria	Actinobacteriota	Acidimicrobiia	uncultured	uncultured bacterium	__		0.519614	0.870347	0.173191	0.150591	0.870347	0.641774	0.316408	0.164873	0.718511	0.117249		0.273251	0	0.246322	0.150591	0.516662	0.483226	1.61115	0.641774	0.305033	0.486674	0.157518	0.164873	0.594406	0.827423	0.733704	0.117249
Bacteria	Actinobacteriota	Acidimicrobiia	uncultured	uncultured forest soil bacterium	__		0.0254373	0.0480921	0.0480921	0.0526412	0.0361744	0.0626559	0	0	0.0174825	0.0302806		0.104332	0	0.0399441	0.0526412	0	0	0.108523	0.0626559	0	0	0	0	0.0524476	0	0	0.0302806
Bacteria	Actinobacteriota	Actinobacteria	Corynebacteriales	Mycobacteriaceae	Mycobacterium		0.0885229	0.239284	0.00665735	0.0115309	0	0	0.10815	0.187321	0.239284	0.0294271		0	0	0.019972	0.0115309	0	0	0	0	0	0.32445	0	0.187321	0.20979	0.268644	0.239419	0.0294271
Bacteria	Actinobacteriota	Actinobacteria	Frankiales	Acidothermaceae	Acidothermus		0.0520309	0.15462	0	0	0.15462	0.228754	0	0	0.053503	0.0748333		0	0	0	0	0	0.0464641	0.417397	0.228754	0	0	0	0	0	0.0214915	0.139018	0.0748333
Bacteria	Actinobacteriota	Thermoleophilia	Solirubrobacterales	Solirubrobacteraceae	uncultured		0	0	0	0	0	0	0	0	0	0		0	0	0	0	0	0	0	0	0	0	0	0	0	0	0	0
						Other Actinobacteriota			6.92566	3.2322	9.29866	5.03979	6.70375	1.9162	10.4082	0.471386		6.75676	3.78121	10.239	3.2322	5.20107	7.76879	14.9261	5.03979	5.98204	8.87601	5.25321	1.9162	10.6556	9.8646	10.7044	0.471386
Bacteria	Chloroflexi	AD3	__	__	__		0.0225985	0.0402689	0	0	0.0402689	0.0697477	0.0393794	0.0682071	0.0107458	0.0186122		0	0	0	0	0	0.120807	0	0.0697477	0	0	0.118138	0.0682071	0	0.0322373	0	0.0186122
Bacteria	Chloroflexi	AD3	uncultured bacterium	__	__		9.70468	13.5162	1.65871	0.228249	11.8435	3.91617	11.8002	7.7477	13.5162	5.30032		1.69913	1.41296	1.86406	0.228249	8.92965	10.3057	16.2952	3.91617	6.72767	20.7184	7.95463	7.7477	19.6241	10.7995	10.1251	5.30032
Bacteria	Chloroflexi	AD3	uncultured Chloroflexi bacterium	__	__		0.00486963	0.0194785	0	0	0.0194785	0.0337378	0	0	0	0		0	0	0	0	0	0	0.0584356	0.0337378	0	0	0	0	0	0	0	0
Bacteria	Chloroflexi	AD3	uncultured soil bacterium	__	__		0.0390192	0.0734406	0.00993641	0.0172104	0.0726996	0.0976211	0	0	0.0734406	0.0984864		0.0298092	0	0	0.0172104	0.0344442	0	0.183655	0.0976211	0	0	0	0	0.034965	0	0.185357	0.0984864
						Chloroflexota			1.66865	0.231514	11.976	4.01731	11.8396	7.71862	13.6004	5.25342		1.72893	1.41296	1.86406	0.231514	8.96409	10.4265	16.5373	4.01731	6.72767	20.7184	8.07277	7.71862	19.6591	10.8317	10.3105	5.25342
Bacteria	Planctomycetota	Phycisphaerae	Tepidisphaerales	CPla-3 termite group	uncultured bacterium		1.58317	2.43112	0.036992	0.0494845	1.67675	0.662696	2.1878	0.258427	2.43112	1.67974		0	0.017773	0.0932028	0.0494845	1.42082	1.18019	2.42925	0.662696	1.89798	2.27115	2.39427	0.258427	4.32692	1.1283	1.83812	1.67974
Bacteria	Planctomycetota	Planctomycetes	Gemmatales	Gemmataceae	uncultured		4.22656	10.1228	0	0	1.04185	1.70851	5.74162	4.24142	10.1228	4.43178		0	0	0	0	0.111944	0	3.01361	1.70851	4.05016	10.5678	2.60692	4.24142	5.53322	14.3778	10.4572	4.43178
Bacteria	Planctomycetota	Planctomycetes	Isosphaerales	Isosphaeraceae	Aquisphaera		0.0267697	0.0983375	0	0	0.0983375	0.146845	0	0	0.00874126	0.0151403		0	0	0	0	0	0.0278784	0.267134	0.146845	0	0	0	0	0.0262238	0	0	0.0151403
Bacteria	Planctomycetota	Planctomycetes	Isosphaerales	Isosphaeraceae	uncultured		0.0019308	0.0077232	0	0	0	0	0	0	0.0077232	0.013377		0	0	0	0	0	0	0	0	0	0	0	0	0	0	0.0231696	0.013377
						Planctomycetota			0.036992	0.0494845	2.81694	2.51071	7.92942	4.27805	12.5703	2.81833		0	0.017773	0.0932028	0.0494845	1.53277	1.20807	5.70999	2.51071	5.94814	12.8389	5.00118	4.27805	9.88636	15.5061	12.3185	2.81833
Bacteria	Proteobacteria	Alphaproteobacteria	Acetobacterales	Acetobacteraceae	Acidiphilium	Acidiphilium	6.03055	11.868	0	0	11.868	8.83255	8.58382	5.68091	3.6704	0.533594		0	0	0	0	21.717	9.23706	4.6498	8.83255	13.5909	2.4102	9.75033	5.68091	3.09441	4.14786	3.76892	0.533594
Bacteria	Proteobacteria	Alphaproteobacteria	Acetobacterales	Acetobacteraceae	Acidisphaera	Acidisphaera	7.89772	19.7163	1.70298	1.32964	4.98899	2.75646	19.7163	7.82404	5.18265	0.97579		1.74881	0.351018	3.00912	1.32964	7.70688	5.06459	2.19551	2.75646	23.2164	10.7532	25.1792	7.82404	4.05594	5.73823	5.75378	0.97579
Bacteria	Proteobacteria	Alphaproteobacteria	Acetobacterales	Acetobacteraceae	__		0.832586	1.7759	0	0	0.614567	0.72626	0.939875	0.707647	1.7759	0.670556		0	0	0	0	0.223887	0.167271	1.45254	0.72626	1.10151	1.55272	0.165393	0.707647	1.05769	2.38556	1.88446	0.670556
Bacteria	Proteobacteria	Alphaproteobacteria	Acetobacterales	Acetobacteraceae	Acidocella		0.0583351	0.23334	0	0	0	0	0.23334	0.204014	0	0		0	0	0	0	0	0	0	0	0.321979	0	0.378042	0.204014	0	0	0	0
Bacteria	Proteobacteria	Alphaproteobacteria	Acetobacterales	Acetobacteraceae	uncultured		0.559216	1.00321	0.690186	0.284589	1.00321	0.845634	0.309178	0.217079	0.234287	0.0859316		0.536566	0.515418	1.01857	0.284589	0.473607	0.557569	1.97846	0.845634	0.338926	0.509849	0.0787588	0.217079	0.305944	0.257898	0.139018	0.0859316
Bacteria	Proteobacteria	Alphaproteobacteria	Acetobacterales	Acetobacteraceae	uncultured bacterium		0.0239864	0.0959457	0.0959457	0.0844459	0	0	0	0	0	0		0.158983	0.128855	0	0.0844459	0	0	0	0	0	0	0	0	0	0	0	0
						Other Acetobacterales			0.786132	0.202927	1.61778	1.57036	1.48239	0.759922	2.01019	0.640013		0.695548	0.644273	1.01857	0.202927	0.697494	0.72484	3.431	1.57036	1.76241	2.06257	0.622194	0.759922	1.36364	2.64346	2.02348	0.640013
Bacteria	Proteobacteria	Alphaproteobacteria	Rickettsiales	AB1	uncultured bacterium		0.00347831	0.0139132	0	0	0.0139132	0.0240984	0	0	0	0		0	0	0	0	0	0	0.0417397	0.0240984	0	0	0	0	0	0	0	0
Bacteria	Proteobacteria	Alphaproteobacteria	Rickettsiales	Mitochondria	__		0	0	0	0	0	0	0	0	0	0		0	0	0	0	0	0	0	0	0	0	0	0	0	0	0	0
Bacteria	Proteobacteria	Alphaproteobacteria	Rickettsiales	Mitochondria	Berkeleya fennica		0.64203	1.80016	0	0	0.0123904	0.0214608	1.80016	1.06471	0.755572	0.210358		0	0	0	0	0	0.0371713	0	0.0214608	2.84698	0.718424	1.83508	1.06471	0.909091	0.515796	0.841829	0.210358
Bacteria	Proteobacteria	Alphaproteobacteria	Rickettsiales	Mitochondria	Nitzschia alba (marine diatom)		0.111626	0.199652	0	0	0.130888	0.117019	0.199652	0.149993	0.115963	0.102298		0	0	0	0	0	0.167271	0.225394	0.117019	0.372818	0.115875	0.110262	0.149993	0	0.193424	0.154464	0.102298
Bacteria	Proteobacteria	Alphaproteobacteria	Rickettsiales	Mitochondria	Rhynchosporium secalis (leaf blotch of barley)		0.236573	0.754307	0.754307	0.918776	0.136665	0.0765992	0	0	0.0553191	0.0106876		1.80346	0.0933085	0.366154	0.918776	0.0516662	0.157978	0.200351	0.0765992	0	0	0	0	0.0611888	0.042983	0.0617856	0.0106876
Bacteria	Proteobacteria	Alphaproteobacteria	Rickettsiales	Mitochondria	uncultured bacterium		0.228356	0.428614	0	0	0.139922	0.179468	0.428614	0.331691	0.344888	0.132007		0	0	0	0	0.0774994	0	0.342266	0.179468	0.254194	0.811124	0.220525	0.331691	0.340909	0.214915	0.478838	0.132007
Bacteria	Proteobacteria	Alphaproteobacteria	Rickettsiales	Rickettsiaceae	__		0.0464106	0.16555	0	0	0.0200924	0.0348011	0	0	0.16555	0.185071		0	0	0	0	0.0602773	0	0	0.0348011	0	0	0	0	0	0.365356	0.131294	0.185071
Bacteria	Proteobacteria	Alphaproteobacteria	Rickettsiales	Rickettsiaceae	Rickettsia		0.218496	0.499865	0.124505	0.178333	0	0	0.499865	0.527184	0.249614	0.0342128		0.0447138	0.328801	0	0.178333	0	0	0	0	1.05067	0	0.448925	0.527184	0.288462	0.236407	0.223973	0.0342128
Bacteria	Proteobacteria	Alphaproteobacteria	Rickettsiales	Rickettsiaceae	uncultured		0.0585992	0.102819	0.0303497	0.028993	0.102819	0.107097	0.0744665	0.0763214	0.0267621	0.0270352		0	0.0577624	0.0332867	0.028993	0.0947214	0.213735	0	0.107097	0.152517	0	0.0708829	0.0763214	0.0262238	0	0.0540624	0.0270352
Bacteria	Proteobacteria	Alphaproteobacteria	Paracaedibacterales	Paracaedibacteraceae	Candidatus Captivus		0.0293235	0.075379	0	0	0.0419151	0.0583235	0.075379	0.0653405	0	0		0	0	0	0	0.0172221	0	0.108523	0.0583235	0	0.115875	0.110262	0.0653405	0	0	0	0
Bacteria	Proteobacteria	Alphaproteobacteria	Paracaedibacterales	Paracaedibacteraceae	Candidatus Finniella		0.00580103	0.0143277	0.00887646	0.0153745	0	0	0	0	0.0143277	0.0248163		0	0	0.0266294	0.0153745	0	0	0	0	0	0	0	0	0	0.042983	0	0.0248163
Bacteria	Proteobacteria	Alphaproteobacteria	Paracaedibacterales	Paracaedibacteraceae	Candidatus Paracaedibacter		0.0791208	0.1724	0	0	0.0417397	0.0722953	0.102343	0.0296079	0.1724	0.102333		0	0	0	0	0	0	0.125219	0.0722953	0.13557	0.0926999	0.0787588	0.0296079	0.0611888	0.193424	0.262589	0.102333
Bacteria	Proteobacteria	Alphaproteobacteria	Paracaedibacterales	Paracaedibacteraceae	uncultured		0.012009	0.048036	0	0	0	0	0	0	0.048036	0.0503406		0	0	0	0	0	0	0	0	0	0	0	0	0.0437063	0	0.100402	0.0503406
Bacteria	Proteobacteria	Alphaproteobacteria	Caedibacterales	Caedibacteraceae	Caedibacter		0.033278	0.0734339	0	0	0	0	0.0734339	0.127191	0.059678	0.032173		0	0	0	0	0	0	0	0	0.220302	0	0	0.127191	0.0437063	0.0967118	0.038616	0.032173
Bacteria	Proteobacteria	Alphaproteobacteria	Holosporales	Holosporaceae	uncultured		0.00458912	0.0139132	0.00444326	0.00769595	0.0139132	0.0240984	0	0	0	0		0	0.0133298	0	0.00769595	0	0	0.0417397	0.0240984	0	0	0	0	0	0	0	0
Bacteria	Proteobacteria	Alphaproteobacteria	__	__	__		0.0216056	0.0641611	0	0	0.0222612	0.0385575	0	0	0.0641611	0.0656976		0	0	0	0	0	0	0.0667835	0.0385575	0	0	0	0	0.0611888	0	0.131294	0.0656976
						Other α-Proteobacteria			0.922481	0.802374	0.676519	0.434105	3.25391	1.6231	2.07227	0.353924		1.84817	0.493202	0.42607	0.802374	0.301386	0.576155	1.15202	0.434105	5.03305	1.854	2.87469	1.6231	1.83566	1.902	2.47915	0.353924
Bacteria	Proteobacteria	Gammaproteobacteria	Acidiferrobacterales	Acidiferrobacteraceae	uncultured bacterium		0.0105224	0.0266394	0.0266394	0.0266294	0	0	0.01545	0.0267602	0	0		0	0.0266596	0.0532588	0.0266294	0	0	0	0	0	0.0463499	0	0.0267602	0	0	0	0
Bacteria	Proteobacteria	Gammaproteobacteria	Acidithiobacillales	Acidithiobacillaceae	Acidithiobacillus		0.0682105	0.113323	0.0587435	0.0832513	0.113323	0.102076	0.057122	0.0494783	0.0436536	0.0395895		0.154014	0.0222163	0	0.0832513	0.198054	0	0.141915	0.102076	0.0847314	0	0.0866346	0.0494783	0	0.0537288	0.077232	0.0395895
Bacteria	Proteobacteria	Gammaproteobacteria	Acidithiobacillales	Acidithiobacillaceae	RCP1-48		3.35765	7.81222	7.81222	3.67008	4.54981	4.28416	1.02776	1.33295	0.0407925	0.0706548		11.4467	7.88234	4.10758	3.67008	4.14191	9.02332	0.484181	4.28416	2.54194	0.509849	0.0315035	1.33295	0.122378	0	0	0.0706548
						γ-Proteobacteria			7.8976	3.72007	4.66313	4.20793	1.10034	1.33987	0.0844461	0.0348884		11.6008	7.93122	4.16084	3.72007	4.33996	9.02332	0.626096	4.20793	2.62667	0.556199	0.118138	1.33987	0.122378	0.0537288	0.077232	0.0348884
Bacteria	Nitrospirota	Leptospirillia	Leptospirillales	Leptospirillaceae	Leptospirillum	Leptospirillum	11.6775	18.5724	14.3636	5.00311	18.5724	5.98932	3.99925	1.12097	9.77457	4.71616		17.6123	8.60215	16.8764	5.00311	16.1285	25.3973	14.1915	5.98932	5.27029	3.1518	3.57565	1.12097	15.1923	7.54352	6.58789	4.71616
Bacteria	Firmicutes	Bacilli	Alicyclobacillales	Alicyclobacillaceae	Acidibacillus		0.148862	0.548158	0.548158	0.949438	0.0472891	0.0436753	0	0	0	0		1.64448	0	0	0.949438	0.0861104	0.0557569	0	0.0436753	0	0	0	0	0	0	0	0
Bacteria	Firmicutes	Sulfobacillia	Sulfobacillales	Sulfobacillaceae	Sulfobacillus		0.264691	0.85004	0.85004	0.513939	0.0361744	0.0626559	0	0	0.172549	0.0866399		0.789944	0.368791	1.39139	0.513939	0	0	0.108523	0.0626559	0	0	0	0	0.148601	0.268644	0.100402	0.0866399
Bacteria	Firmicutes	Sulfobacillia	Sulfobacillales	Sulfobacillaceae	uncultured		1.0648	1.70141	0.27068	0.151871	1.70141	1.93172	1.01277	0.953989	1.27433	0.449769		0.183824	0.182174	0.446042	0.151871	0.568329	0.604033	3.93188	1.93172	0.559227	2.10892	0.370166	0.953989	0.777972	1.65485	1.39018	0.449769
						Firmicutes			1.66888	1.0439	2.18438	1.63684	1.03377	0.933236	1.58808	0.499893		2.61824	0.550964	1.83743	1.0439	1.19693	1.28241	4.0738	1.63684	0.559227	2.10892	0.433173	0.933236	0.926573	1.92349	1.49058	0.499893
Bacteria	Dependentiae	Babeliae	Babeliales	__	__		0.0451104	0.107929	0	0	0.107929	0.0947503	0.0105012	0.0181886	0.0620113	0.0711539		0	0	0	0	0.0602773	0.0464641	0.217046	0.0947503	0	0	0.0315035	0.0181886	0	0.139695	0.0463392	0.0711539
Bacteria	Dependentiae	Babeliae	Babeliales	Babeliaceae	Candidatus Babela		0.00443823	0.0177529	0.0177529	0.030749	0	0	0	0	0	0		0	0	0.0532588	0.030749	0	0	0	0	0	0	0	0	0	0	0	0
Bacteria	Dependentiae	Babeliae	Babeliales	Babeliaceae	uncultured bacterium		0.534977	0.95883	0	0	0.850223	0.162791	0.330857	0.27598	0.95883	0.685779		0	0	0	0	0.706105	0.817768	1.0268	0.162791	0.288087	0.625724	0.0787588	0.27598	1.70455	0.816677	0.355267	0.685779
Bacteria	Dependentiae	Babeliae	Babeliales	UBA12409	__		0.0090436	0.0361744	0	0	0.0361744	0.0626559	0	0	0	0		0	0	0	0	0	0	0.108523	0.0626559	0	0	0	0	0	0	0	0
Bacteria	Dependentiae	Babeliae	Babeliales	UBA12409	uncultured Candidatus Dependentiae bacterium		0.123346	0.329576	0	0	0.0479349	0.0675721	0.115875	0.200701	0.329576	0.2975		0	0	0	0	0	0.0185856	0.125219	0.0675721	0	0.347625	0	0.200701	0.673077	0.161186	0.154464	0.2975
Bacteria	Dependentiae	Babeliae	Babeliales	UBA12409	uncultured Verrucomicrobia bacterium		0.00218531	0.00874126	0	0	0	0	0	0	0.00874126	0.0151403		0	0	0	0	0	0	0	0	0	0	0	0	0.0262238	0	0	0.0151403
Bacteria	Dependentiae	Babeliae	Babeliales	Vermiphilaceae	__		0.0115875	0.0463499	0	0	0	0	0.0463499	0.0802805	0	0		0	0	0	0	0	0	0	0	0	0.13905	0	0.0802805	0	0	0	0
Bacteria	Dependentiae	Babeliae	Babeliales	Vermiphilaceae	uncultured bacterium		0.0542766	0.172476	0	0	0.172476	0.0833739	0.04463	0.0773014	0	0		0	0	0	0	0.258331	0.167271	0.0918274	0.0833739	0	0	0.13389	0.0773014	0	0	0	0
Bacteria	Dependentiae	Babeliae	Babeliales	Vermiphilaceae	uncultured Candidatus Dependentiae bacterium		0	0	0	0	0	0	0	0	0	0		0	0	0	0	0	0	0	0	0	0	0	0	0	0	0	0
Bacteria	Dependentiae	Babeliae	Babeliales	Vermiphilaceae	uncultured soil bacterium		0.113598	0.30482	0	0	0.30482	0.26633	0.0761335	0.131867	0.0734382	0.0423634		0	0	0	0	0.421941	0.492519	0	0.26633	0	0	0.2284	0.131867	0.0262238	0.085966	0.108125	0.0423634
Bacteria	Dependentiae	Babeliae	Babeliales	Vermiphilaceae	uncultured Verrucomicrobia bacterium		0.0763155	0.305262	0	0	0.305262	0.208647	0	0	0	0		0	0	0	0	0.542495	0.223028	0.150263	0.208647	0	0	0	0	0	0	0	0
						Dependentiae			0.0177529	0.030749	1.82482	0.144157	0.624346	0.432612	1.4326	0.90495		0	0	0.0532588	0.030749	1.98915	1.76564	1.71968	0.144157	0.288087	1.1124	0.472553	0.432612	2.43007	1.20352	0.664195	0.90495
Bacteria	Cyanobacteria	Vampirivibrionia	Obscuribacterales	Obscuribacteraceae	uncultured bacterium		0.287926	0.887928	0	0	0.219642	0.16884	0.887928	0.53475	0.0441334	0.0402038		0	0	0	0	0.327219	0.306663	0.0250438	0.16884	0.711744	0.463499	1.48854	0.53475	0.0786713	0.0537288	0	0.0402038
Bacteria	Bacteroidota	Bacteroidia	Cytophagales	Amoebophilaceae	Candidatus Amoebophilus		0.0345973	0.0845282	0	0	0.0845282	0.100157	0	0	0.0538611	0.0314221		0	0	0	0	0	0.195149	0.0584356	0.100157	0	0	0	0	0.0524476	0.085966	0.0231696	0.0314221
Bacteria	Elusimicrobiota	Elusimicrobia	Lineage IV	uncultured bacterium	__		0.140427	0.399502	0	0	0.399502	0.319582	0.0210023	0.0363771	0.141202	0.0666632		0	0	0	0	0.542495	0.622619	0.0333918	0.319582	0	0	0.063007	0.0363771	0.13986	0.0752203	0.208526	0.0666632
Bacteria	Myxococcota	Polyangia	Polyangiales	Polyangiaceae	Pajaroellobacter		0.0210037	0.0546785	0	0	0	0	0.0546785	0.0489732	0.0293365	0.0310102		0	0	0	0	0	0	0	0	0	0.0695249	0.0945105	0.0489732	0.0262238	0	0.0617856	0.0310102
Bacteria	Patescibacteria	Dojkabacteria	uncultured bacterium	__	__		0.0332561	0.103871	0	0	0.103871	0.0914402	0.0233259	0.0231764	0.00582751	0.0100935		0	0	0	0	0.172221	0.139392	0	0.0914402	0	0.0463499	0.0236276	0.0231764	0.0174825	0	0	0.0100935
Bacteria	Patescibacteria	Saccharimonadia	Saccharimonadales	__	__		0.00813923	0.0234173	0.00331214	0.00573679	0.0234173	0.0261698	0	0	0.00582751	0.0100935		0.00993641	0	0	0.00573679	0.0516662	0.0185856	0	0.0261698	0	0	0	0	0.0174825	0	0	0.0100935
Bacteria	Patescibacteria	Saccharimonadia	Saccharimonadales	LWQ8	uncultured bacterium		0.0224892	0.0663292	0	0	0.0663292	0.0650875	0.0236276	0.0409243	0	0		0	0	0	0	0.0688883	0.130099	0	0.0650875	0	0	0.0708829	0.0409243	0	0	0	0
Bacteria	Patescibacteria	Saccharimonadia	Saccharimonadales	uncultured bacterium	__		0.00783771	0.0236276	0	0	0	0	0.0236276	0.0409243	0.0077232	0.013377		0	0	0	0	0	0	0	0	0	0	0.0708829	0.0409243	0	0	0.0231696	0.013377
						Other Bacteria			0.00331214	0.00573679	0.89729	0.687326	1.03419	0.676374	0.287911	0.0636909		0.00993641	0	0	0.00573679	1.16249	1.41251	0.116871	0.687326	0.711744	0.579374	1.81145	0.676374	0.332168	0.214915	0.316651	0.0636909
