# Supplementary material for: Microbial Diversity of a Disused Copper Mine Site (Parys Mountain, UK), Dominated by Intensive Eukaryotic Filamentous Growth
Source: Microorganisms. 2022 Aug 24;10(9):1694. doi: 10.3390/microorganisms10091694 (PMC9504087; doi:10.3390/microorganisms10091694)
Supplement: Supplementary file 1 [file microorganisms-10-01694-s001.zip › Table S3. Reference Archaea included into the phylogenetic tree_.xlsx]

## Sheet: Sheet1
Table S3. Reference Archaea included into the phylogenetic tree
GenBank Accession Number	Reference organism information	Taxonomic affiliation
NZ_CP019964.1	Ca. Mancarchaeum acidiphilum Mia14	Micrarchaeota
MH463107.1	Mia14 like	Micrarchaeota
MH463112.1	Mia14 like	Micrarchaeota
MH463121.1	Mia14 like	Micrarchaeota
2700385052	Micrarchaeota ARMAN-2	Micrarchaeota	ARMAN-2
GQ141757.1	(Rincón de la Vieja)	Micrarchaeota
GQ141778.1	(Rincón de la Vieja)	Micrarchaeota
JF280346.1	(El Coquito)	Micrarchaeota
FN862155.1	Acidophilic TMEG	Thermoplasmatota	TMEG	Acidophilic TMEG
KF225694.1	(Los Rueldos)	Thermoplasmatota	Thermoplasmatales
EU370308	(Río Tinto)	Thermoplasmatota	Thermoplasmatales
KJ907755.1	(Los Azufres)	Thermoplasmatota	Thermoplasmatales
JX997948.1	G-plasma	Thermoplasmatota	Thermoplasmatales	Cuniculiplasma
V12.2_clone_4	Cuniculiplasma divulgatum	Thermoplasmatota	Thermoplasmatales	Cuniculiplasma
V12.2_clone_8	Cuniculiplasma divulgatum	Thermoplasmatota	Thermoplasmatales	Cuniculiplasma
KT005320.1	Cuniculiplasma divulgatum PM4	Thermoplasmatota	Thermoplasmatales	Cuniculiplasma
NR_144620.1	Cuniculiplasma divulgatum S5	Thermoplasmatota	Thermoplasmatales	Cuniculiplasma
JX997947.1	E-plasma	Thermoplasmatota	Thermoplasmatales	E-plasma
JX997946.1	A-plasma	Thermoplasmatota	Thermoplasmatales	A-plasma
HQ730609.1	(Rio Tinto)	Thermoplasmatota	Thermoplasmatales	B_DKE
DQ499229	(Fankou mine)	Thermoplasmatota	Thermoplasmatales	A-plasma
FR683002	(Fankou mine)	Thermoplasmatota	Thermoplasmatales	A-plasma
KY825129.1	Thermoplasmatales B_DKE	Thermoplasmatota	Thermoplasmatales	B_DKE
KF225676.1	Acidophilic TMEG	Thermoplasmatota	TMEG	Acidophilic TMEG
NODE_835_length_19027_cov_12.8902_16S	TMEG PM clone	Thermoplasmatota	TMEG	Acidophilic TMEG
JF789593.1	Non-Acidophilic TMEG	Thermoplasmatota	TMEG
MWKS01000003.1	Cuniculiplasma sp. C_DKE	Thermoplasmatota	Thermoplasmatales	Cuniculiplasma
NJDR01000012.1	Ca. Aenigmarchaeota	Aenigmarchaeota
NZBU01000010.1	Candidatus Diapherotrites	Iainarchaeota
PCYB01000038.1	Ca. Woesearchaeota	Woesearchaeota
PXPD01000035.1	Nanohaloarchaeota	Nanohaloarchaeota
QMVE01000040.1	Nanoarchaeota	Nanoarchaeota
NZCQ01000023.1	Ca. Pacearchaeota	Nanoarchaeota
