# Supplementary material for: Microbial Diversity of a Disused Copper Mine Site (Parys Mountain, UK), Dominated by Intensive Eukaryotic Filamentous Growth
Source: Microorganisms. 2022 Aug 24;10(9):1694. doi: 10.3390/microorganisms10091694 (PMC9504087; doi:10.3390/microorganisms10091694)
Supplement: Supplementary file 1 [file microorganisms-10-01694-s001.zip › Table S4. Bacteria included into the phylogenetic tree.xlsx]

## Sheet: PHYLO_TREE_Bacteria
Table S4. Bacteria included into the phylogenetic tree
									Complete Lineage									RefSeq Best Hits													nr BLAST and Manual adjustment
		ASV IDs	Representing group	Representative range	PM4 site 1 mean	PM5.1 site mean	PM5.2 site mean	PM5.3 site mean	Domain	Phylum	Class	Order	Family	Genus	Species	Seq	Seq_length	Best Hit organism Accession Number	Identity (%)	Alignment length	Domain	Phylum	Class	Order	Family	Genus	Species	Best Hit Seq	Length	Strand	Accession Number	Group	Seq	length	Strand
		ASV54	Acidicapsa	2	0	16.6667	90	26	Bacteria	Acidobacteriota	Acidobacteriae	Acidobacteriales	Acidobacteriaceae (Subgroup 1)	Acidicapsa		TCTAATCCTGTTTGCTCCCCTAGCTTTCGAGTCTCAGCGTCAGTTATGGTCCAGTGAGCCGCTTTCGCCACAGGTGTTCCTCCTGATATCTACGCATTTCACCGCTACACCAGGAATTCCACTCACCTCTCCCATACTCAAGCCCGGCAGTTTCTCGTGCAGACTTCAGGTTGAGCCTGAAGATTTCACACGAGACTTACCAAACCGCCTACACTCCCTTTACGCCCAATAATTCCGAACAACGCTTGCCCCCCTC	256	NR_148579.1	100	256	Bacteria	Acidobacteria	Acidobacteriia	Acidobacteriales	Acidobacteriaceae	Acidicapsa	Acidicapsa acidiphila	GTTGCAGACTGCGATCCGAACTGAGGCCGACTTTTTCCGATTAGCTCCCCCTCGCGGGTTTGCGGCGATTTGTATCGGCCATTGTAGCACGTGTGTAGCCCTAGACATAAAGGCCATGAGGACTTGACGTCATCCCCACCTTCCTCCCCGTTATCCGAGGCGGTTCCACCAGAGTGCCCAACTGAATGATGGCAACTGGGGGTAAGGGTTGCGCTCGTTGCGGGACTTAACCCAACATCTCACGACACGAGCTGACGACAGCCATGCAGCACCTATATACAGATCCCTTGCGGGACGCCGATGTTTCCACCGGATTCCTGTACATTTCGAGCCTAGGTAAGGTTCTTCGCGTTGCGTCGAATTAAACCACATGCTCCACCGCTTGTGCGGGCCCCCGTC…	1205	-
		ASV58	Acidipila-Silvibacterium	4	0	40.3333	34.3333	442	Bacteria	Acidobacteriota	Acidobacteriae	Acidobacteriales	Acidobacteriaceae (Subgroup 1)	Acidipila-Silvibacterium		TCTAATCCTGTTTGCTCCCCTAGCTTTCGTGCCTCAGCGTCAGTTATGGTCCAGTGAGCCGCTTTCGCCACAGGTGTTCCTCCCGATATCTACGCATTTCACCGCTACACCGGGAATTCCACTCACCTCTCCCATACTCAAGCCCGGCAGTTTCTCGTGCAGACTTCGAGTTGAGCCCGAAGATTTCACACAAGACTTACCAGACCGCCTACGCACCCTTTACGCCCAATAATTCCGAACAACGCTCGCCCCCCTC	256	NR_113179.1	98.438	256	Bacteria	Acidobacteria	Acidobacteriia	Acidobacteriales	Acidobacteriaceae	Acidipila	Acidipila rosea	GGCTACCTTGTTACGACTTCACCCCAATCATGAATTACACCTTGGACGGCTGCCTCCTTGCGGTTGGCTCACCGGCTTCTAGTACAACCCACTTTCGTGATGTGACGGGCGGTGTGTACAAGGCCCGGGAACGTATTCACCGCGGCGTTCTGATCCGCGATTACTAGCGATTCCAGCTTCATACAGTCGAGTTGCAGACTGTAATCCGAACTGAGGCCGGCTTTTTCCGATTAGCTCCCCCTCACGGGTTTGCGACGGTTTGTACCGGCCATTGTAGCACGTGTGTAGCCCTGGACATAAAGGCCATGAGGACTTGACGTCATCCCCGCCTTCCTCCCCGTTATCCGAGGCGGTCTCACCAGAGTGCTCAACTAAATGGTAGCAACTGGTAATAAGGGT…	1461	-
		ASV60	Granulicella	2	0	28	0	0	Bacteria	Acidobacteriota	Acidobacteriae	Acidobacteriales	Acidobacteriaceae (Subgroup 1)	Granulicella		TTCTAATCCTGTTTGCTCCCCTAGCTTTCGTGCATCAGCGTCAGTTATGGTCCAGTGAGCCGCTTTCGCCACAGGTGTTCCTTCCGATATCTACGCATTTCACCGCTACACCGGAAATTCCACTCACCTCTCCCATACTCAAGCCCGACAGTTTCCCATGCAGACTTCGGGTTGAGCCCGAAGATTTCACATAAGACTTGTCAAACCGCCTACGCACCCTTTACGCCCAATAATTCCGAACAACGCTTGCCCCCCTC	257	NR_074298.1	98.438	256	Bacteria	Acidobacteria	Acidobacteriia	Acidobacteriales	Acidobacteriaceae	Granulicella	Granulicella mallensis	AGGTGATCCAGCCGCAGGTTCTCCTACGGCTACCTTGTTACGACTTCACCCCAATCATGAATTACACCTTGGGCGGCTGCTCCCTTGCGGTTAGCGCACCGACTTCTAGTGCAACCCACTTTCGTGATGTGACGGGCGGTGTGTACAAGGCCCGGGAACGTATTCACCGTGGCATGCTGATCCACGATTACTAGCGATTCCAGCTTCATGGAGTCGAGTTGCAGACTCCAATCCGAACTGAGGCCGGCTTTTTCCGATTAGCTCACCCTCGCGGGGTTGCAGCGGTTTGTACCGGCCATTGTAGCACGTGTGTAGCCCTGGACATAAAGGCCATGAGGACTTGACGTCATCCCCACCTTCCTCCCCGTTATCCGAGGCGGTTTCGCCAGAGTGCTCAAC…	1488	-
		ASV48	Other Acidobacteriaceae (Subgroup 1)	14	1073	2338	1699.67	4796	Bacteria	Acidobacteriota	Acidobacteriae	Acidobacteriales	Acidobacteriaceae (Subgroup 1)			TTCTAATCCTGTTTGCTCCCCTAGCTTTCGTGCATCAGCGTCAGTTATGGTCCAGTGAGCCGCTTTCGCCACAGGTGTTCCTTCCGATATCTACGCATTTCACCGCTACACCGGAAATTCCACTCACCTCTCCCATACTCAAGCCCGACAGTTTCCGATGCAGACTCTGGGTTGAGCCCAGAGATTTCACATCAGACTTGTCAAACCGCCTACGCACCCTTTACGCCCAATAATTCCGAACAACGCTTGCCCCCCTC	257	NR_148567.1	100	256	Bacteria	Acidobacteria	Acidobacteriia	Acidobacteriales	Acidobacteriaceae	Granulicella	Granulicella acidiphila	CATGGAGTCGAGTTGCAGACTCCAATCCGAACTGAGGCCGGCTTTTTCCGATTAGCTCACCCTCGCGGGGTTGCAGCGGTTTGTACCGGCCATTGTAGCACGTGTGTAGCCCTGGACATAAAGGCCATGAGGACTTGACGTCATCCCCACCTTCCTCCCCGTTATCCGAGGCGGTTTCGCCAGAGTGCTCAACTAAATGGTAGCAACTGGAGATAAGGGTTGCGCTCGTTGCGGGACTTAACCCAACATCTCACGACACGAGCTGACGACAGCCATGCAGCACCTATATACAGACCCATTGCTGGGAGACCCTATTTCTAGGGGTGTCCTGTACATTTCGAGCCCAGGTAAGGTTCTTCGCGTTGCGTCGAATTAAACCACATGCTCCACCGCTTGTGC…	1212	-
		ASV83	Acidithrix	2	0	11	1	0	Bacteria	Actinobacteriota	Acidimicrobiia	Acidimicrobiales	Acidimicrobiaceae	Acidithrix		TCTAATCCTGTTTGCTCCCCACGCTTTCGCTCCTCAGCGTCAGTGTCGGCCCAGATTGCTGCCTTCGCCATTGGTGTTCCTCCCGATATCTGCGCATTTCACCGCTACACCGGGAATTCCACAATCCCCTACCGAACTCAAGCCATAGCAGTATCGAATGGCGGCCCCAGGTTAAGCCTGGGGGTTTCACATCCGACTTGCCAAGCCGCCTACGAGCTCTTTACGCCCAATAAATCCGGACAACGCTTGCTCCCTAC	257	NR_074390.1	92.607	257	Bacteria	Actinobacteria	Acidimicrobiia	Acidimicrobiales	Acidimicrobiaceae	Acidimicrobium	Acidimicrobium ferrooxidans	AGGTGATCCAGCCGCACCTTCCGGTACGGCTACCTTGTTACGACTTCACCCCAATCGCCGACCCCACCTTCGACGGCTCCCTCCCTTGCGGGTTGGGCCACCGGCTTCGGGTGTTGCCGACTTTCGTGGTGTGACGGGCGGTGTGTACAAGGCCCGGGAACGTATTCACCCCGGCGTGCTGATCCGGGATTACTAGCGACTCCGACTTCACGCAGTCGAGTTGCAGACTGCGATCCGAACTGAGACCGGTTTTTTGGGATTGGCTCCCCCTCGCGGGTTGGCGACCCTTTGTACCGGCCATTGTAGCATGCGTGCAGCCCTGGACGTAAGGGGCATGATGACTTGACGTCGTCCCCACCTTCCTCCGAATTAACTCCGGCAGTCCCCTACGAGTCCCCG…	1498	-	KC208497.1:c687-431	Acidithrix ferrooxidans strain Py-F3	GACCGGCTTTGTGGGATTAGCTCCCCCTCGCGGGATTGCGACCCTCTGTACCGGCCATTGTAGCATGTGTGCAGCCCTGGACATAAGGGGCATGATGACTTGACGTCATCCCCACCTTCCTCCGAGTTGACCCCGGCAGTCTCTCATGAGTCCCCGACATTACTCGCTGGTAACATAAGACAAGGGTTGCGCTCGTTGCGGGACTTAACTCAACATCTCACGACACGAGCTGACGACAGCCATGCACCACCTGTGAAGGGCCCTAATGGACACCGTATCTCTACGGCTTTTCCCAACATGTCAAGCCCAGGTGAGGTTCTTCGCGTTGCATCGAATTAAGCCACATGCTCCGCCGCTTGTGCGGGCCCCCGTCAATTCCTTTGAGTTTTAGCCTTGCGG…	1192	-
		ASV70	Other Actinobacteriota	11	156	132.667	115.333	425	Bacteria	Actinobacteriota	Acidimicrobiia					TTCTAATCCTGTTCGCTCCCCACGCTTTCGCTCCTCAGCGTCAGTACCGGCCCAGACCACCGCCTTCGCTACTGGTGTTCCTCCTGATATCTGCGCATTTCACCGCTACACCAGGAATTCCATGGTCCCCTACCGGACTCTAGTCATGGCAGTATCGAGTGGCGTCTCCAGGTTAAGCCTGGAGGTTTCACACCCGACTAACCAAACCGCCTACGAGCTCTTTACGCCCAATAAATCCGGACAACGCTCGCCCCCTAC	258	NR_112972.1	94.163	257	Bacteria	Actinobacteria	Acidimicrobiia	Acidimicrobiales	Acidimicrobiaceae	Aciditerrimonas	Aciditerrimonas ferrireducens	GCACCTTCCGGTACGGCTACCTTGTTACGACTTCACCCCAATCACCGACCCCACCTTCGACGGCTCCCTCCCTTGCGGGTTGGGCCACCGGCTTCGGGTGTTGCCGACTTTCGTGGTGTGACGGGCGGTGTGTACAAGGCCCGGGAACGTATTCACCCCGGCGTTGCTGATCCGGGATTACTAGCGACTCCGACTTCACGCAGTCGAGTTGCAGACTGCGATCCGAACTGAGACCGGCTTTGGGGATTGGCTCACCCTCGCGGGATCGCGACCCATTGTACCGGCCATTGTAGCATGTGTGCAGCCCTGGACGTAAGGGGCATGATGACTTGACGTCGTCCCCACCTTCCTCCGAGTTGACCCCGGCAGTCTCCTACGAGTCCCCGGCATTACCCGCTG…	1483	-
		ASV84	Ferrimicrobium	3	366.667	13	14.6667	5	Bacteria	Actinobacteriota	Acidimicrobiia	Acidimicrobiales	Acidimicrobiaceae	Ferrimicrobium		TTCTAATCCTGTTCGCTCCCCACGCTTTCGCTCCTCAGCGTCAGTACCGGCCCAGATCGCTGCCTTCGCCGTTGGTGTTCCTCCTGATATCTGCGCATTTCACCGCTACACCAGGAATTCCACGATCCTCTACCGGACTCTAGCCATAGCAGTATCGGATGGCGACTCCAGGTTAAGCCTGGAGATTTCACATCCGACTTGCCAAGCCGCCTACGAGCTCTTTACGCCCAATAAATCCGGACAACGCTTGCCCCCTAC	258	NR_041798.1	99.222	257	Bacteria	Actinobacteria	Acidimicrobiia	Acidimicrobiales	Acidimicrobiaceae	Ferrimicrobium	Ferrimicrobium acidiphilum	CACCCCAATCACCGACCCCACCTTCGACGGCTCCCTCCATTACTGGTTGGGCCACCGGCTTCGGGTGTTGCCGACTTTCGTGGTGTGACGGGCGGTGTGTACAAGGCCCGGGAACGTATTCACCCCGACGTGCTGATTCGGGATTACTAGCGACTCCGACTTCACGCAGTCGAGTTGCAGACTGCGATCCGAACTGAGACCGGCTTTATGGGATTGGCTCCCCCTCGCGGGTTGGCGACCCTTTGTACCGGCCATTGTAGCATGCGTGCAGCCCTGGATGTAAGGGGCATGATGACTTGACGTCGTCCCCACCTTCCTCCGAATTAACTCCGGCAGTCCCCTACGAGTCCCCGGCATTATCCGCTGGCAACATAGGGCAAGGGTTGCGCTCGTTGCGGG…	1466	-
		ASV91	Ferrithrix	12	100.333	71	53.3333	87	Bacteria	Actinobacteriota	Acidimicrobiia	Acidimicrobiales	Acidimicrobiaceae	Ferrithrix		TTCTAATCCTGTTCGCTCCCCACGCTTTCGCTCCTCAGCGTCAGTATCGGCCTAGACCACCGCCTTCGCCGCTGGTGTTCCTCCTGAGATCTGCGCATTTCACCGCTACTCCAGGAATTCCATGGTCCCCTACCGAACTCTAGCTAGAGCAGTATCAGATGGCGGCCTCGGGTTAAGCCCGAGGGTTTCACATCTGACTTGCTCAGCCGCCTACGAGCTCTTTACGCCCAATAAATCCGGACAACGCTTGCCCCCTAC	258	NR_042751.1	92.996	257	Bacteria	Actinobacteria	Acidimicrobiia	Acidimicrobiales	Acidimicrobiaceae	Ferrithrix	Ferrithrix thermotolerans	TGATTCGGGATTACTAGCGACTCCGGCTTCACGCAGTCGAGTTGCAGACTGCGATCCGAACTGAGACCGGCTTTATGGGATTCGCTCCCCCTCGCGGGTTGGCATCCCTTTGTACCGGCCATTGTAGCATGCGTGCAGCCCTGGATGTAAGGGGCATGATGACTTGACGTCGTCCCCACCTTCCTCCGAATTAACTCCGGCAGTCCCCCACGAGTCCCCGGCATTATCCGCTGGCAACATAGGGCAAGGGTTGCGCTCGTTGCGGGACTTAACCCAACATCTCACGACACGAGCTGACGACAGCCATGCACCACCTGTGTAGGGCCCATAAAGGACACTGCATCTCTGCAGCTTTTCCCTACATGTCAAACCCAGGTGAGGTTTTTCGCGTTGCATCGA…	1331	-
		ASV99	Aciditerrimonas	1	87.6667	0	0	0	Bacteria	Actinobacteriota	Acidimicrobiia	Acidimicrobiales	Acidimicrobiales Incertae Sedis	Aciditerrimonas		TTCTAATCCTGTTCGCTCCCCACGCTTTCGCTCCTCAGCGTCAGTTCCGGCCCAGACCGCCGCCTTCGCCACCGGTGTTCCTCCTGATATCTGTGCATTTCACCGCTACACCAGGAATTCCACGGTCCCCTACCGGACTCTAGCCATGGCAGTATCGGATGGCGACTCCAGGTTGAGCCTGGAGATTTCACACCCGACTGACCAAGCCGCCTACGAGCTCTTTACGCCCAATGAATCCGGACAACGCTCGCCCCCTAC	258	NR_112972.1	96.109	257	Bacteria	Actinobacteria	Acidimicrobiia	Acidimicrobiales	Acidimicrobiaceae	Aciditerrimonas	Aciditerrimonas ferrireducens	GCACCTTCCGGTACGGCTACCTTGTTACGACTTCACCCCAATCACCGACCCCACCTTCGACGGCTCCCTCCCTTGCGGGTTGGGCCACCGGCTTCGGGTGTTGCCGACTTTCGTGGTGTGACGGGCGGTGTGTACAAGGCCCGGGAACGTATTCACCCCGGCGTTGCTGATCCGGGATTACTAGCGACTCCGACTTCACGCAGTCGAGTTGCAGACTGCGATCCGAACTGAGACCGGCTTTGGGGATTGGCTCACCCTCGCGGGATCGCGACCCATTGTACCGGCCATTGTAGCATGTGTGCAGCCCTGGACGTAAGGGGCATGATGACTTGACGTCGTCCCCACCTTCCTCCGAGTTGACCCCGGCAGTCTCCTACGAGTCCCCGGCATTACCCGCTG…	1483	-
		ASV116	IMCC26256	23	294.333	553	382.333	1674	Bacteria	Actinobacteriota	Acidimicrobiia	IMCC26256	bacterium enrichment culture clone auto222_4W			TTCTAATCCTGTTCGCTCCCCACGCTTTCGCTCCTCAGCGTCAGTACTGGCCCAGACCACCGCCTTCGCTACTGGTGTTCCTCCTGATATCTGCGCATTTCACCGCTACACCAGGAATTCCATGGTCCCCTACCAGACTCAAGTCATAGCAGTATCAGGTGGCGTCTCCAGGTTGAGCCTGGAGGTTTCACACCCGACTTACTAAACCGCCTACGAGCTCTTTACGCCCAATGAATCCGGACAACGCTCGCTCCCTAC	258	NR_173681.1	92.218	257	Bacteria	Actinobacteria	Acidimicrobiia	Acidimicrobiales	Iamiaceae	Rhabdothermincola	Rhabdothermincola sediminis	TTAGGAGGTGATCCAGCCGCACCTTCCGGTACGGCTACCTTGTTACGACTTCACCCCAATCGCCGATCCCACCTTCGACAGCTCCCTCCCGAGGGTTGGGCCACTGGCTTCGGGTGTTACCGACTTTCGTGGTGTGACGGGCGGTGTGTACAAGGCCCGGGAACGTATTCACCCCGGCGTTGCTGATCCGGGATTACTAGCGACTCCGGCTTCATGGAGTCGAGTTGCAGACTCCAATCCGAACTGAGACCAGCTTTGTGGGATTCGCTCGACCTCGCGGTTTCGCAGCCCTTTGTACTGGCCATTGTAGCATGTTTGCAGCCCTGGACATAAGGGGCATGATGACTTGACGTCGTCCCCACCTTCCTCCGAGTTGACCCCGGCAGTCTCCTACGAGTC…	1523	-	CP011489.1:c1113443-1111934	Actinobacteria bacterium IMCC26256	AGGAGGTGATCCAGCCGCACCTTCCGGTACGGCTACCTTGTTACGACTTCACCCCAATCGCCAACCCCACCTTCGACAGCTCCCTCCCCGAAGGGTTGGGCCACTGGCTTCGGGTGTTGCCGACTTTCGTGGTGTGACGGGCGGTGTGTACAAGGCCCGGGAACGTATTCACCGCAGCATTGCTGATCTGCGATTACTAGCGACTCCGACTTCACGCAGTCGAGTTGCAGACTGCGATCCGAACTGAGACCGGCTTTATGGGATTGGCTTACTCTCGCGAGTTCGCGACCCTTTGTACCGGCCATTGTAGCATGCGTGCAGCCCAAGACGTAAGGGGCATGCTGACTTGACGTCATCCCCACCTTCCTCCGGTTTGGCACCGGCAGTCTCCAAAGAGTG…	1510	-
		ASV81	Other Acidimicrobiales	1	5.66667	0	0	0	Bacteria	Actinobacteriota	Acidimicrobiia	Acidimicrobiales				TCTAATCCTGTTCGCTCCCCACGCTTTCGCTCCTCAGCGTCAGTTCCGGCCCAGACCGCCGCCTTCGCCACCGGTGTTCCTCCTGATATCTGTGCATTTCACCGCTACACCAGGAATTCCACGGTCCCCTACCGGACTCTAGCCATGGCAGTATCGGATGGCGACTCCAGGTTGAGCCTGGAGATTTCACACCCGACTGACCAAGCCGCCTACGAGCTCTTTACGCCCAATGAATCCGGACAACGCTCGCCCCCTAC	257	NR_112972.1	96.109	257	Bacteria	Actinobacteria	Acidimicrobiia	Acidimicrobiales	Acidimicrobiaceae	Aciditerrimonas	Aciditerrimonas ferrireducens	GCACCTTCCGGTACGGCTACCTTGTTACGACTTCACCCCAATCACCGACCCCACCTTCGACGGCTCCCTCCCTTGCGGGTTGGGCCACCGGCTTCGGGTGTTGCCGACTTTCGTGGTGTGACGGGCGGTGTGTACAAGGCCCGGGAACGTATTCACCCCGGCGTTGCTGATCCGGGATTACTAGCGACTCCGACTTCACGCAGTCGAGTTGCAGACTGCGATCCGAACTGAGACCGGCTTTGGGGATTGGCTCACCCTCGCGGGATCGCGACCCATTGTACCGGCCATTGTAGCATGTGTGCAGCCCTGGACGTAAGGGGCATGATGACTTGACGTCGTCCCCACCTTCCTCCGAGTTGACCCCGGCAGTCTCCTACGAGTCCCCGGCATTACCCGCTG…	1483	-
		ASV123	Other Acidimicrobiia	44	999.333	914	346.667	2998	Bacteria	Actinobacteriota	Acidimicrobiia	uncultured				TTCTAATCCTGTTCGCTCCCCACGCTTTCGCTCCTCAGCGTCAGTATTGGCCCAGACCACCGCCTTCGCCGCTGGTGTTCTTCCTGATATCTGCGCATTTCACCGCTACACCAGGAGTTCCGTGGTCCCCTACCAAACTCTAGCCATGGCAGTATCGAATGGCGGCTCCAGGTTGAGCCTGGAGGTTTCACACCCGACTTGCCAAGCCGCCTACGAGCTCTTTACGCCCAATAAATCCGGACAACGCTTGCCCCCTAC	258	NR_170414.1	92.996	257	Bacteria	Actinobacteria	Acidimicrobiia	Acidimicrobiales	Acidimicrobiaceae	Acidiferrimicrobium	Acidiferrimicrobium australe	CTTCGACAGCTCCCTCCTTGCGGTTGGGCCACTGGCTTCGGGTGTTACCGACTTTCGTGGTGTGACGGGCGGTGTGTACAAGGCCCGGGAACGTATTCACCCCGGCGTTGCTGATCCGGGATTACTAGCGACTCCGACTTCACGCAGTCGAGTTGCAGACTGCGATCCGAACTGAGACCGGCTTTTTGGGATTCGCTCACCCTCGCGGGATAGCAGCCCTTTGTACCGGCCATTGTAGCATGTGTGCAGCCCTGGACGTAAGGGGCATGATGACTTGACGTCATCCCCACCTTCCTCCGAGTTGACCCCGGCAGTCTCCTACGAGTCCCCGGCATTACCCGCTGGCAACATAGGACAAGGGTTGCGCTCGTTGCGGGACTTAACCCAACATCTCACGAC…	1361	-
		ASV167	Mycobacterium	6	1	0	4.66667	80	Bacteria	Actinobacteriota	Actinomycetia	Corynebacteriales	Mycobacteriaceae	Mycobacterium		TTCTAATCCTGTTCGCTCCCCACGCTTTCGCTCCTCAGCGTCAGTTACTGCCCAGAGACCCGCCTTCGCCACCGGTGTTCCTCCTGATATCTGCGCATTCCACCGCTACACCAGGAATTCCAGTCTCCCCTGCAGTACTCTAGTCTGCCCGTATCGCCCGCACGCTCACAGTTAAGCCGTGAGATTTCACGAACAACGCGACAAACCACCTACGAGCTCTTTACGCCCAGTAATTCCGGACAACGCTCGCACCCTAC	257	NR_102810.2	100	256	Bacteria	Actinobacteria	Actinomycetia	Corynebacteriales	Mycobacteriaceae	Mycobacterium	Mycobacterium tuberculosis	AAAGGAGGTGATCCAGCCGCACCTTCCGGTACGGCTACCTTGTTACGACTTCGTCCCAATCGCCGATCCCACCTTCGACAGCTCCCTCCCGAGGGTTAGGCCACTGGCTTCGGGTGTTACCGACTTTCATGACGTGACGGGCGGTGTGTACAAGGCCCGGGAACGTATTCACCGCAGCGTTGCTGATCTGCGATTACTAGCGACTCCGACTTCACGGGGTCGAGTTGCAGACCCCGATCCGAACTGAGACCGGCTTTTAAGGATTCGCTTAACCTCGCGGCATCGCAGCCCTTTGTACCGGCCATTGTAGCATGTGTGAAGCCCTGGACATAAGGGGCATGATGACTTGACGTCATCCCCACCTTCCTCCGAGTTGACCCCGGCAGTCTCTCACGAGTC…	1532	-
		ASV176	Acidothermus	6	0	18.3333	0	20	Bacteria	Actinobacteriota	Actinomycetia	Acidothermales	Acidothermaceae	Acidothermus	uncultured soil bacterium	TCTAATCCTGTTCGCTCCCCACGCTTTCGCTCCTCAGTGTCAGGTAAGGCCCAGAGAACCGCCTTCGCCACCGGTGTTCCTCCTGATATCTGCGCATTTCACCGCTACACCAGGAATTCCATTCTCCCCTACCTACCTCTAGTCTGCCCGTATCCACTGCAGGCTCGGGGTTAAGCCCCGAGATTTCACAGCGGACGCAACAGACCACCTACGAGCTCTTTACGCCCAATAATTCCGGACAACGCTTGCGCCCTACGT	258	NR_113559.1	95.349	258	Bacteria	Actinobacteria	Actinomycetia	Streptosporangiales	Thermomonosporaceae	Actinoallomurus	Actinoallomurus vinaceus	TTGCCGACTTTCGGGACGTGACGGGGGGTGTGTACAGGGCCCGGGAACGTATTCACCGCAGCGTTGCTGATCTGCGATTACTAGCGACTCCGACTTCATGGGGTCGAGTTGCAGACCCCAATCCGAACTGAGACCGGCTTTTAGGGATTCGCTCAACCTCACGGTCTCGCAGCCCTCTGTACCGGCCATTGTAGCATGTTTGCAGCCCAAGACATAAGGGGCATGATGACTTGACGTCATCCCCACCTTCCTCCGAGTTGACCCCGGCAGTCTCCCATGAGTCCCCAACCACCCGAAGGTGTTGCTGGCAACATGGAACGAGGGTTGCGCTCGTTGCGGGACTTAACCCAACATCTCACGACACGAGCTGACGACAGCCATGCACCACCTGTCACCGGC…	1303	-	NR_074501.1	Acidothermus cellulolyticus	GAAAGGAGGTGATCCAGCCACACCTTCCGGTACGGCTACCTTGTTACGACTTCGTCCCAATCGCCGGTCCCACCTTCGACGGCTCCCTCCCTTGCGGGTTGGGCCACCGGCTTCGGGTGTTACCGACTTTCGTGACGTGACGGGCGGTGTGTACAAGGCCCGGGAACGTATTCACCGCGGCATTGCTGATCCGCGATTACTAGCGACTCCGACTTCACGGGGTCGAGTTGCAGACCCCGATCCGAACTGAGACCGGCTTTTTGGGATTCGCTCCACCTCACGGTTTCGCAGCCCTTTGTACCGGCCATTGTAGCATGTGTGCAGCCCTGGACGTAAGGGGCATGATGACTTGACGTCATCCCCACCTTCCTCCGAGTTGACCCCGGCAGTCTCCCATGA…	1510	-
		ASV179	Conexibacter	2	65.3333	83	44.6667	78	Bacteria	Actinobacteriota	Thermoleophilia	Solirubrobacterales	Solirubrobacteraceae	Conexibacter	uncultured bacterium	TTCTAATCCTGTTTGCTCCCCACGCTTTCGCGTCTCAGCGTCAGTACCGTCCCAGCGAGCTGCCTTCGCCATTGGTGTTCCTCCTGATATCTGCGCATTTCACCGCTACACCAGGAATTCCACTCGCCTCTTCCGGACTCTAGCCCGACAGTTTCCACCGGCTTTCCAGGGTTGAGCCCTGGACTTTCACAGCAGACTTATCGAGCCGCCTACACGCGCTTTACGCCCAATGATTCCGGACAACGCTTGCCCCCTAC	257	NR_157993.1	97.266	256	Bacteria	Actinobacteria	Thermoleophilia	Solirubrobacterales	Conexibacteraceae	Conexibacter	Conexibacter stalactiti	CGACGGCTCCCTCCCTTGCGGGTTAGGCCACCGGCTTCGGGTGTTGCTCACTCCCCGTGGTGTGACGGGCGGTGTGTACAAGGCCCGGGAACGTATTCACCGCGGCAATGCTGATCCGCGATTACTAGCAACTCCGCCTTCATGCAGGCGAGTTTCAGCCTGCAATCCGAACCGAGACGCGCTTTAAGGGATTCGCTCCACCTCGCGGTATCGCAGCCCTCTGTACGCGCCAATGTAGCACGTGTGTAGCCCTGGACATAAGGGGCATGATGACTTGACGTCATCCCCACCTTCCTCCGGTTTGTCACCGGCAGTCTCGCATGAGTCCCCAACTAAATGCTGGCAACATGCGACGGGGGTTGCGCTCGTTGCGGGACTTAACCCAACATCTCACGACAC…	1443	-
		ASV182	Candidatus Amoebophilus	4	0	9.33333	0	17	Bacteria	Bacteroidota	Bacteroidia	Cytophagales	Amoebophilaceae	Candidatus Amoebophilus		TCTAATCCTGTTTGCTCCCCACGCTTTCGTGCCTCAGCGTCAATACAAGGCCAGTAAGCTGCCTTCGCTGTTGGTATTCCTTATAGTATCTAAGCATTTCACTGCTACACTATAAATTCTGCTTACCTCTCCTTGATTCAAGCTCTTTAGTTTCAATGGCATTTCTAGTGTTAAGCACTAGGATTTCACCAATGACTTAAAGAGCCGCCTACGCACCCTTTAAACCCAGTAAATCCGGATAACGCTTGCACCCTCC	256	NR_149792.1	85.992	257	Bacteria	Bacteroidetes	Cytophagia	Cytophagales	Fulvivirgaceae	Fulvivirga	Fulvivirga lutimaris	AGCCCTAGTTACTGGTATAACCCTAAACAACGCCTTACAGCAACTGTCTTCAGGTCCTCCCAACTTCCATGGCTTGACGGGCGGTGTGTACAAGGTCCGGGAACGTATTCACCGCGTCATTGCTGATACGCGATTACTAGCGATTCCAACTTCATGGGGTCGAGTTGCAGACCCCAATCCGAACTGAGACGTACTTTTTGAGATTGGCATCCTGTTACCAGGTAGCAACCCTCTGTATACGCCATTGTAGCACGTGTGTAGCCCTGGGCGTAAGGGCCATGATGACTTGACGTCGTCCCCTCCTTCCTCTCTGCTTGCGCAGGCAGTCTTGTTAGAGTCCCCAGCTTAACCTGATGGCAACTAACAATAGGGGTTGCGCTCGTTGCGGGACTTAACCCA…	1441	-	AF366581.1	Candidatus Amoebophilus asiaticus	GGTTACCTTGTTACGACTTAGCCCCAGTCGCTGATCTAACCCTAAACAGCTCCTTTTACGGTCACTGTCTTCAGGTCCTACCAACTCCCATGGCTTGACGGGCGGTGTGTACAAGGTCCGAGAACGTATTCACCGCGTCGTTGCTGATACGCGATTACTAGCGATTCCAACTTCATGAGGTCGAGTTGCAGACCTCAATCCGAACTGAGACGTGCTTTTGGGATTGGCCGCTTGTTACCAAGTAGCATCCTTCTGTACACGCCATTGTAGCACGTGTGTAGCCCTGGGCGTAAGAGCCATGATGACCTGACCTCATCCCCTCCTTCCTCCTGCTTACGCAGGCAGTCTACTTAGAGTCCCCATCATTACATGCTGGCAACTAAGTAAAAGGGTTGCGCT…	1471	-
		ASV189	AD3	12	321.333	1383.33	773	4574	Bacteria	Chlroflexota	AD3	uncultured bacterium				TTCTAATCCCGTTCGCTCCCCACGCTTTCGCGCTACAGCGTCAGTTATGGGCCAGAAGGCCGCCTTCGCCGCTGGTGTTCCTCCGGATATCTACGCATTTCACTACTACACCCGGAATTCCACCTTCCTCTCCCATACTCTAGACGACCAGTTTTGGCGGCAGTTTCGGGGTTGAGCCCCGAAATTTCACCGCCAACTTGGCCATCCGCCTTAACGCGCTTTACGCCCAGTAAATCCGGATAACGCTCGCCCCCTAC	257	NR_132293.1	83.846	260	Bacteria	Chloroflexi	Anaerolineae	Anaerolineales	Anaerolineaceae	Thermomarinilinea	Thermomarinilinea lacunifontana	CGTCCCAGTCACCAGCCCCACCCTAGGCGGCGCCTTCCCTTTCGGGTTCAGCTACCGACTTCAGGTGTTGCCAGCTCCCATGACGTGACGGGCGGTGTGTACAAGGCCCGAGAACGTATTCACCGCACTATTGCTGACGCGCGGTTACTAGCAACTCCGACTTCATGCAGGCGAGTTGCAGCCTGCAATCCGAACTGAGACCGGCTTTTGGGATTGGCTCCACCTCGCGGTTTTGCAACCCATTGTACCGGCCATTGTAGCGTGTGTGTAGCCCTGGACATAAAGGCCATGCTGACTTGACGTCATCCCCACCTTCCTCCGGCTTGTTACCGGCGGTCCCGCATGACACTTGTAACATGCGGCAAGGGTTGCGCTCGTTACCGGACTTAACCGGACATC…	1435	-	DQ450737.1	Uncultured Chloroflexi bacterium clone F07_WMSP1	GACGGGCGGTGTGTGCAAGGCCCGGGAACATATTCACCGCGGTGTGCTGACCCACGGTTACTAGCAACTCCGACTTCATGCAGGCGAGTTGCAGCCTGCAATCCGAACTGGGCCCAGCTTTAAGGGATTGGCTTCACCTCGCGGTGTCGCAGCCCGTTGTACTGGGCATTGTAGCATGTGTGTAGCCCCAGGTATAAAGGGCATGATGACTTGACGTCATCCCCACCTTCCTCTGGGTTTCTCCCAGCAGTCTGGCTAGAAAATACAACTAACCACAGGGGTTGCGCTCGTTGCGGGACTTAACCCAACACCTCACGGCACGAGCTGACGACAGCCATGCACCACCTGTGCATCCGTCTTTCGAGGACCGTGTTTCCACGGTTTTCGAATGCATGTCAA…	1366	-
		ASV216	Vampirivibrionia	6	0	24.6667	83.6667	14	Bacteria	Cyanobacteriota	Vampirivibrionia	Obscuribacterales	Obscuribacteraceae	uncultured bacterium		TCTAATCCCATTTGCTCCCCTGGCTTTCGTTCCTCAGCGTCAGTTACAGCCCAGTAAGTCGCTTACGCCACCGGTGTTCTTCCCAATATCTACGCATTTCACCGCTACACTGGGAATTCCACTTACCTCTACTGTACTCAAGTCTACCAGTATTCAATGCCGTTCCGAGGTTGAGCCTCAGTATTTAACACCAAACTTAATAAACCGCCTACGAACTCTTTACGCCCAATAAATCCGGACAACGCTTGCATCCTACGTCTTACCGCGGC	269	NR_104911.1	85.502	269	Bacteria	Cyanobacteria	Vampirovibrionia	Vampirovibrionales		Vampirovibrio	Vampirovibrio chlorellavorus	CCCCAATCAAGAGTTCCACCTTAGGCGGCTCCCTCCTTACGGTTGGGACACCGACTTCGGGCATAACCCTCTTTCGTGGTGTGACGGGCGGTGTGTACAAGGCCCGGGAACGTATTCAACGCAGCGTGCTGATCTGCGTTTACTAGCGATTCCGACTTCACGTAGTCGAGTTGCAGACTACGATCCGAACTGAGGGACGGTTTTAGGATTTGCCAGACATCGCTGCCAAGCTGCCCATTGTCCGTTACCCATTGTAACACGTGTGTAGCCCTGGACATAAGGGGCGTGATGATTTGACGTCATCCCCACCTTCCTCCGGTTTGTCACCGGCAGTCTGGCCTGAGGGTTCAGCATCTTACGACCTGTAACAACAGACCACGAGGGTTGCGCTCGTTGCGG…	1446	-	KT182535.1	Uncultured cyanobacterium	CTTGTTACGACTTCACCCCAGTCATCGGCCCTGCCTTAGGCGGCTGCTTCCTTACGGTTAGCACACCGACTTCGGGCGTGACCAACTCCCATGACGTGACGGGCGGTGTGTACAAGGCCCGGGAACGTATTCAACGCCGCGTGCTGATCGGCGTTTACTAGCGATTCCGACTTCACGCAGGCGAGTTGCAGCCTGCGATCCGAACTGAGACCGGGTTTGGTGATTCGCTCACTCTCGCGAGTTTGCATCACATTGTCCCGGCCATTGTAACACGTGTGTAGCCCAGGGCATAAAGGGCATGATGACTTGACGTCGTCCCCACCTTCCTCCGGTTTGTCACCGGCAGTCTCGCTAGAGTGCCCAGCTTTACCTGATGGCAACTAACAACGGGGGTTGCGC…	1463	-
		ASV224	Babeliaceae	24	2.66667	209	41.6667	476	Bacteria	Dependentiae	Babeliae	Babeliales	Babeliaceae	uncultured bacterium		TTCTAATCCTGTTTGCTCCCCACGCTTTCGTGCATGAGCGTCAGTAATGAGCCAAGAAGCTGCCTTCGCCATTGGTGTTCCTCTCGAGATCTACGCATTTTACCGCTACTCCGAGAATTCCGCTTCTCTCTCTCACACTCTAGCATATCAGTTTCTACTGCTGACCCTCAGTTAGGCCGAGGAATTAAACAATTGACTTAATATGCCGCCTGCGCACCCTTTACGCCCAATAATTCCGAATAACGCTCGCACCTCTC	257	NR_104887.1	81.783	258	Bacteria	Proteobacteria	Betaproteobacteria	Nitrosomonadales	Nitrosomonadaceae	Nitrosomonas	Nitrosomonas communis	TTCACCCCAGTCATAACTCTCACCGTGGCAAACGCCCTCCTTGCGGTTAGACTATCTGCTTCTGGTGAAAACTACTCCCATGGTGTGACGGGCGGTGTGTACAAGACCCGGGAACGTATTCGCCGCGACATGCTGATCCGCGATTACTAGCGATTCCGACTTCACGGAGTCGAGTTGCAGACTCCGATCCGGACTACGACGCGCTTTCTGAGATTAGCTCCCCCTCGCGGGTTGGCAACCCTCTGTACGCGCCATTGTATTACGTGTGAAGCCCTACCCATGAGGGCCATGAGGACTTGACGTCATCCCCACCTTCCTCCGGTTTGTCACCGGCAGTCTCACTAAAGTGCCCAACTGAATGATGGCAATTAGTGACAAGGGTTGCGCTCGTTGCGGGAC…	1462	-	AP025250.1:c215586-214401	Candidatus Dependentiae bacterium Noda2021	CTCTCATGGCGTGACGGGCGGTGTGTACAAGGCCCGAGAACGTATTCACCGCATCGTTGCTGATATGCGATTACTAGCGATTTCAACTTCATGAGGTCGAGTTGCAGACCTCAATCTGAACTTAGATCAGCTTTATGGGATTAGCTTGCTCTTGCGAGTTTGCAGCCCTTTGTACTGACCATTGTAACACGTGTGTAGCCCTAGGCATAAAGGCCATGAGGACTTGACGTCATCCCCACCTTCCTCCTGGTTTCCCAGGCAGTTCCATCAGAGTGCTTTACTTACGTAAATAGCAACTGACGGCAAGGGTTGCGCTCGTTAGAGGACTTAACCCAACATCTCACGACACGAGCTGACGACAGCCATGCAGCACCTGTGTAATTGTCTAGACCGAAGCCT…	1187	-
		ASV243	Lineage IV	3	0	44.6667	2.66667	50	Bacteria	Elusimicrobiota	Elusimicrobia	Lineage IV	uncultured bacterium			TTCTAATCCTGTTTGCTCCCCTAGCTTTCGAGTCTCAGCGTCAGTAAAGGCCCAGGTGTCTGCCTTCGCCTTTGGTGTTCCTCCCGATATCTACGCATTTCACCGCTACACCGGGAATTCCAACACCCTCTACCCCACTCAAGACATCCAGTATCTACCGCACGCTTTCAGTTGAGCCAAAAGATTTCACGATAGACTTAAACGTCCGCCTACACTCGCTTTACGCCTAGTAATTCCGAATAACGCTTGCCACCTAT	257	NR_125692.1	82.677	254	Bacteria	Proteobacteria	Gammaproteobacteria	Nevskiales	Sinobacteraceae	Solimonas	Solimonas terrae	AGCGCCCTCCTTGCGGTTAGACTACCTACTTCTGGTGCAACAGACTTCCATGGTGTGACGGGCGGTGTGTACAAGGCCCGGGAACGTATTCACCGCCGCAAATGCTGATCGGCGATTACTAGCGATTCCGACTTCATGAGGTCGAGTTGCAGACCTCAATCCGGACTACGAACAGCTTTTTGGGATTAGCTCCACCTTGCGGTTTGGCGACCCTCTGTACTGCCCATTGTAGTACGTGTGTAGCCCTGGGCATAAGGGCCATGATGACTTGACGTCATCCCCACCTTCCTCCAGTTTGTCACTGGCGGTCCCTTTAGAGTGCTCAACTAAATGGTGGCAACTAAAGGCAAGGGTTGCGCTCGTTGCGGGACTTAACCCAACATCTCACGACACGAGCTG…	1433	-	AY622271.1	Uncultured Termite group 1 bacterium	CACCCCAATCACCAATCACAACTTCGGGTATATCGCTATACACTTCTGTTGCAATGGGCTTTCGTGGTGTGACGGGCGGTGTGTACAAGGCCCGGGAACGTATTCACCGCAGCCTGCTGATCTGCGATTACTAGCGATTCCGCCTTCATGTGGGCGAATTGCAGCCCACAATCTGAACTGAGGCGTACTTTAAGGGATTGGCTCCACCTTGCGGTCTTGCATCCCGTTGTATACGCCATTGTAGCACGTGTGTGGCCCTGGACATAAAGGCCATGATGATTTGACGTCGACCCCACCTTCCTCCACGTTATCCGCGGCAGTCTCCCGAGAGTCCTCCCTTGCGGGTAGCAACACGGGATAGGGGTTGCGCTCGTTGCGGGACTTAACCCAACATCTCAC…	1441	-
		ASV246	Acidibacillus	4	110.333	5.33333	0	0	Bacteria	Firmicutes	Bacilli	Alicyclobacillales	Alicyclobacillaceae	Acidibacillus		TCTAATCCTGTTTGCTCCCCACGCCTTCGCGCCTCAGCGTCAGGCACTGTCCAGCAAGGCGCCTTCGCCACTGGTATTCCTCCACATCTCTACGCATTTCACCGCTACACGTGGAATTCCCCTTGCCTCTCCAGTCCTCAAGTCTTCCCGTTTCCAAGGCGATGCCAGGGTTGAGCCCCAGCCTTTCACCTCAGACTTAAAAGACCGCCTGCGCGCGCTTTACGCCCAGTCATTCCGGACAACGCTTGCCCCCTAC	256	NR_044413.1	92.188	256	Bacteria	Firmicutes	Bacilli	Bacillales	Alicyclobacillaceae	Alicyclobacillus	Alicyclobacillus ferrooxydans	GGCTACCTTGTTACGACTTCACCCCAATCATCAGCCCCACCTTCGGCGGCTGGCCCCTATAAGGTTACCCCACCGACTTCGGGTGTTGCCAACTCTCGTGGTGTGACGGGCGGTGTGTACAAGGCCCGGGAACGGATTCACCGCGGCATGCTGATCCGCGATTACTAGCAATTCCGGCTTCATGCAGGCGGGTTGCAGCCTGCAATCCGAACTACGAACGGTTTTCAGGGGTTCGCTCCACCTCGCGGTCTCGCTTCCCGTTGTTCCGCCCATTGTAGCACGTGTGTTGCCCAGGACATAAGGGGCATGATGATTTGACGTCATCCCCACCTTCCTCCGACTTACGCCGGCAGTCACCTGTGAGTCCCCACCATTACGTGCTGGTAACACAGGTCAAGG…	1496	-
		ASV252	Sulfobacillus	12	150.333	4.33333	0	55	Bacteria	Firmicutes	Sulfobacillia	Sulfobacillales	Sulfobacillaceae	Sulfobacillus	uncultured bacterium	TTGCTCCCCACGCTATCGCGCCTCAGCGTCAGGGACAGGCCAGTGCGTCGCCTTCGCCACTGGTGTTCTTCCTGATCTCTACGCATTTCACCGCTCCACCAGGAATTCCACGCACCTCTCCTGCCCTCCAGTCGCGCCGTTTAGCGACCATCCGTCGGGTGAGCCGACGGCTTATAACCGCTACGTACGCCACCGCCTACACGCCCTTTACGCCCAGTAATTCCGGACAACGCTTGCCCCCTAC	244	NR_043568.1	93.902	246	Bacteria	Firmicutes	Clostridia	Eubacteriales	Clostridiales Family XVII. Incertae Sedis	Sulfobacillus	Sulfobacillus thermotolerans	TTGTTACGACTTCACCCCAATCATCCGCCCCACCGTCGACGGGACCGTCCCTCACGGGTTCGGCCGACCGGCTTCGGGTGTGGCCAACTCTCGTGGTGTGACGGGCGGTGTGTACAAGGCCCGGGAATGAATTCACCGCCCCATGCTGATGGGCGATTACTAGCAATTCCGGCTTCATGCAGGCGAGTTGCAGCCTGCAATCCGAACTGAGATCCCGTTTGAAGGATTTGCTCGCRCTCGCGCGGTCGCGGCCCGTTGTCGGGACCATTGTAGCACGTGTGTAGCCCAGGACATCAAGGCCATGCGGATTTGACGTCATCCCCACCTTCCTCCGGTTTGTCACCGGCAGTCTCGTGTGAGTGCCCGGCCGGACCGCTGGCAACACACGACAAGGGTTGC…	1433	-
		ASV263	Other Sulfobacillales	21	48.3333	200.667	57	423	Bacteria	Firmicutes	Sulfobacillia	Sulfobacillales	Sulfobacillaceae	uncultured	uncultured bacterium	TCTAATCCCGTTTGCTCCCCCAGCTTTCGCGCCTCAGCGTCAGGGAAAGCCCAGAAAGCCGCCTTCGCCACTGGTGTTCCTCCCGATATCTACGCATTTCACCGCTACACCGGGAATTCCGCTTTCCTCTACTTCCCTCTAGCCCGCCAGTTTCGGATGCACTTGCAAGGTTAAGCCCTGCACTTTCACACCCGACTTAGCGAACCGCCTACACGCCCTTTACGCCCAGTAACTCCGGACAACGCTTGCCCCCTAC	256	NR_134171.1	87.891	256	Bacteria	Firmicutes	Bacilli	Bacillales	Thermoactinomycetaceae	Salinithrix	Salinithrix halophila	TACCTTGTTACGACTTCACCCCAATCATCTGCCCCACCTTCGGCGGCTGGGCCCCATAAGGGTTCCCTCACCGACTTCGGGTGTTGCAAACTCTCGTGGTGTGACGGGCGGTGTGTACAAGGCCCGGGAACGTATTCACCGCGGCATGCTGATCCGCGATTACTAGCGATTCCAGCTTCACGCAGGCGAGTTGCAGCCTGCGATCCGAACTGAGACTGGTTTTTTGGGATTGGCTTCACCTCGCGGCTTCGCTACCCGTTGTACCAGCCATTGTAGCACGTGTGTCGCCCAGGACATAAGGGGCATGATGATTTGACGTCATCCCCACCTTCCTCCGGCTTTCACCGGCTGTCTCGCTAGAGTGCCCACCCGAAGTGCTGGCAACTAACGATAAGGGTT…	1509	-
		ASV283	Pajaroellobacter	4	0	0	5	11	Bacteria	Myxococcota	Polyangia	Polyangiales	Polyangiaceae	Pajaroellobacter		TTCTAATCCTGTTTGCTCCCCACGCTTTCGTGTCTCAGCGTCAGTATTCGTCCAGTTGGCCGCCTTCGCCACCGATGTTCCTCTCGATATCTACGAATTTCACCTCTACACCGAGAATTCCACCAACCTCTCCGATACTCTAGCTAGGCAGTATCGAGTGCACTTCCCAGGTTGAGCCTGGGGCTTTCACATCCGACTTGCTTAGCCGCCTACACACGCTTTACGCCCAGTGATTCCGAACAACGTTTGCACCCTCTGTCTTACCGCGGC	270	NR_126182.1	92.593	270	Bacteria	Myxococcota	Polyangia	Polyangiales	Polyangiaceae	Labilithrix	Labilithrix luteola	CTTCACCCCAGTTACCGTTCACTCCTTGGAACCCTGCCTCCTTGCGGTTGGCTCAGGCGCTTCTGGAGCAAACGACTCCCATGGTGTGACGGGCGGTGTGTACAAGGCCCGGGAACGTATTCACCGCTGCCTGCTGATCAGCGATTACTAGCGATTCCAACTTCAAAGAGTCGAGTTGCAGACTCTTATCTGTACTGAGGTCGGCTTTTTCCGATTGGCTTACCGTCGCCGGTTTGCAGCGGTTTGTACCGACCATTGTAGCACGTGTGTAGCCCTGGACATAAGGGCCATGATGACTTGACGTCATCCCCACCTTCCTCCGATTTGAATATCGGCGGTCTCATTAGAGTTCCCGGCATGACCCGCTGGTAACTAATGATAGGGGTTGCGCTCGTTGCG…	1483	-
		ASV287	Leptospirillum	13	2672	2137	410	2873	Bacteria	Nitrospirota	Leptospirillia	Leptospirillales	Leptospirillaceae	Leptospirillum		TTCTAATCCTGTTTGCTCCCCACGCTTTCGTCTCTCAGTGTCAGGACTGTTCCAGGAAGCCGCCTTCGCCACCGGCCTTCCTTCTGATATCTACGCATTTCACCGCTACACCAGAAATTCCGCTTCCCTCTCCCAGCCTCCAGCCTGCCAGTCTCTTTGGCATTCCCATAGTTAAGCTACGGCCTTTCACCAAAGACTTGACAAACCACCTACAGACTCTTTACGCCCAGTAATTCCGAACAACGCTTGCCACCTCT	257	NR_027216.1	99.609	256	Bacteria	Nitrospirae	Nitrospira	Nitrospirales	Nitrospiraceae	Leptospirillum	Leptospirillum ferrooxidans	CACGCCAATCATCGGCCATACCTTGGGCGGCTCTCTCCTCTTGCGAGGTTAAGGCACCGACTTCGGGTACAACAAACTTTCGTGGTGTGACGGGCGGTGTGTACAAGGCCCGGGAACGTATTCACCGCATCGTTCTGATATGCGATTACTAGCGATTCCGACTTCATGAGGTCGAGTTGCAGACCTCAATCCGAACTGGGACCGGTTTTCTCGGGTTTGCTCCGCCTCTCGGCATTGCCTCCGTCTGTACCGGCCATTGTTGCACGTGTGTGGCCCTAGGCATAAAGGCCATGATGACTTGACGTCATCCTCTCCTTCCTCCAACTTGTCGCTGGCAGTCCCCTTAGAGTGCCCGGCTTTACCCGATGGCAACAAAGGGCGAGGGTTGCGCTCGTTGCG…	1484	-
		ASV307	Saccharimonadales	11	0.666667	21.6667	7.66667	7	Bacteria	Patescibacteria	Saccharimonadia	Saccharimonadales	LWQ8	uncultured bacterium		TTCTAATCCTGTTCGCTCCCCACGCTTTCGTGCCTTAGTGTCAGAAATAAGCCAGTACCCTGCCTACGCCATCGGTGTTCCTCCCAATATCTACGGATTTCACTCCTACACTGGGAATTCCAGGTACCTCTCTTATTCTCTAGCTTAGTAGTTCAGGCAATGTTTATGTGGTTAAGCCACACGCTTTCACTGTCCGCTTACTATGCCACCTACGCAACTCTTTACGCCCAGTAATTCCGGATAACGCTTGGATCCTCC	258	NR_043664.1	79.842	253	Bacteria	Firmicutes	Clostridia	Eubacteriales	Clostridiaceae	Tindallia	Tindallia texcoconensis	TACGGTTACCTTGTTACGACTCTCCTCCAATTATCGGCTTCACCTTCGACAGTTCCGTCCGTTAGGTTCGGTAACTGGCTTCGGGTGCTTCCGACTTCCGTGGTGTGACGGGCGGTGTGTACAAGACCCGGGAACGCATTCACCGCGACATGCTGATTCGCGATTACTAGCAACTCCAACTTCATGGGGGCGAGTTGCAGCCCTCAATCCGAACTGGGACCGACTTTATGGGGTTCGCTCCAGATTGCTCTTTCGCTGCCCTTTGTATCGGCCATTGTAGCACGTGTGTAGCCCTGAACATAAGGGGCATGATGATTTGACGTCATCCCCACCTTCCTCCGGTTTATCACCGGCAGTCTCATTAGAGTGCCCAACTTAACTTGCTGGCAACTAATAACA…	1494	-	KJ191954.1	Uncultured Candidatus Saccharibacteria bacterium clone MJ52	ACGGTTACCTTGTTACGACTTAACCCCAATCATCTCCCCTACCTTAGGCCGAGGCGAAGCTCGGACGTCGGGTATTGGCGACTTTCATGGTTTGACGGGCGGTGTGTACAAGACCCGGGAACGTATTCACGGTAATGTGCTGACTTACCGTTACTAGCGATTCCAGCTTCAAGCAGGCGAGTTTCAGCCTACTATCCGAACTGAGACCAGCTTTGATGGGATTTGCTCCGTCTTGCGACTTGGCTGCCCTTTGTACTGGCCATTGTAGCGTGTTTGTAGCCCCAGACGTAAGGGAAATACTGACCTGACATCATCCCCTCCTTCCTCCCTGTTACCAGGGCAGTCTAGCTAGAAAAATACAACTAACTATAAGGGTTGCGCTCGTTGATGGACTTAACC…	1433	-
		ASV324	Gemmatales	22	6	330.667	513.333	4169	Bacteria	Planctomycetota	Planctomycetes	Gemmatales	Gemmataceae	uncultured	uncultured thermal soil bacterium	TTCTAATCCCGTTTGCTCCCCTAGCTTTCGCGCCTCAGCGTCAGAAGAGGTCCAGCACGTCGCTTTCGCCACCGGCGTTCCTTCCGATATCTACGCATTTCACCGCTCCACCGGAAGTTCCACATGCCCCTACCTCCCTCGAGACGACCAGTATCAAAGGCACTTCTCCAGTTGAGCTGGAGGATTTCACCCCTGACTTGACCGTCCGCCTACGCGCCCTTTAAGCCCAGTGAATCCGAACAACGTTCGCACGGTTC	257	NR_042465.1	90.234	256	Bacteria	Planctomycetes	Planctomycetia	Gemmatales	Gemmataceae	Zavarzinella	Zavarzinella formosa	AGGTTTTGCCTTCGGCGCTAGGCGACTTCGGGCACTCCCCTCTTTCGTGGCTTGACGGGCGGTGTGTACAAGGCTCAGGAACACATTCACCGCGGTGTTGCTGACCCGCGATTACTAGCGATTCCAACTTCACGAAGGCGAGTTGCAGCCTTCGATCTGAACTGGGGTGTGCTTTTTGGGATTTGCTCCGGCTCGCGCCTTGGCTTCCATTTGTTCACACCATTGTAGCACGTGTGCAGCCCTAGACGTAAAGGCCATGAGGACTTGACGTCATCCCCGCCTTCCTCCGGTTTGACACCGGCAGTCCCTCCAGAGTCCTCGGCATGACCCGTAGTAACTGGAGGTAAGGGTTTCGCTCGTTATGGGACTTAACCCGACATCTCACGACACGAGCTGACG…	1426	-
		ASV350	Acidiphilium	12	51	1520.67	901.333	1131	Bacteria	Proteobacteria	Alphaproteobacteria	Acetobacterales	Acetobacteraceae	Acidiphilium	Acidiphilium angustum	TTCTAATCCTGTTTGCTCCCCACGCTTTCGCGCCTCAGCGTCAGTAATGAACCAGGTCGCCGCCTTCGCCACCGGTGTTCTTTCCAATATCTACGAATTTCACCTCTACACTGGAAATTCCACGACCCTCTTTCACACTCAAGCCTACATGTATTAGACGCAGTCCCCAGGTTGAGCCCAGGAATTTCACGCCTGACTGTGTAAGCCGCCTACGCGCCCTTTACGCCCAGTCATTCCGAGCAACGCTAGCCCCCTTC	257	NR_025850.1	99.219	256	Bacteria	Proteobacteria	Alphaproteobacteria	Rhodospirillales	Acetobacteraceae	Acidiphilium	Acidiphilium angustum	CACCCCAGTCTCTGACCCGACCGTGGTTGACTGCCTCCTTGCGGTTAGCGCATCAACTTAAGGTCAAACCAAATCCCATGGTGTGACGGGCGGTGTGTACAAGGCCCGGGAACGTATTCACCGCGGCATGCTGATCCGCGATTACTAGCGATTCCACCTTCATGCACCCGAGTTGCAGAGTGCAATCCGAACTGAGACGGCTTTTCAGGATCAGCTCAGCATCGCTGCTTGGCTTCCCACTGTCACCGCCATTGTAGCACGTGTGTAGCCCAGGACATAAGGGCCATGAGGACTTGACGTCATCCCCACCTTCCTCCGGCTTGTCACCGGCAGTTCCTCTAGAGTGCCCACCCAAACGTGCTGGCAACTAAAGGCGAGGGTTGCGCTCGTTGCGGGACT…	1413	-
		ASV358	Acidisphaera	5	312.333	573.667	1689	1743	Bacteria	Proteobacteria	Alphaproteobacteria	Acetobacterales	Acetobacteraceae	Acidisphaera	uncultured bacterium	TTCTAATCCTGTTTGCTCCCCACGCTTTCGCGCCTCAGCGTCAGTCAAGGACCAGGTCGCCGCCTTCGCCACCGGTGTTCTTCCCAATATCTACGAATTTCACCTCTACACTGGGAATTCCACGACCCTCTTCCCCACTCAAGTCAATGCGTATCAAACGCAGCCCCCAGGTTAAGCCCGGGAATTTCACGCCTGACTACATCAACCGCCTACGCGCCCTTTACGCCCAGTCATTCCGAGCAACGCTAGCCCCCTTC	257	NR_037119.1	96.887	257	Bacteria	Proteobacteria	Alphaproteobacteria	Rhodospirillales	Acetobacteraceae	Acidisphaera	Acidisphaera rubrifaciens	GTTACCTTGTTACGACTTCACCCCAGTCGCTGACCCGACCGTGGTCGGCTGCGTCTCTTGCGAGTTCGCGCACTGGCTTAAGGTCGAACCAACTCCCATGGTGTGACGGGCGGTGTGTACAAGGCCCGGGAACGTATTCACCGCGGCATGCTGATCCGCGATTACTAGCGATTCCACCTTCATGCACCCGAGTTGCAGAGTGCAATCTGAACTGAGACGGCTTTTTGGGATCAGCTCGGCATCGCTGCCTGGCTTCCCACTGTCACCGCCATTGTAGCACGTGTGTAGCCCAGGACATAAGGGCCATGAGGACTTGACGTCATCCCCACCTTCCTCCGGCTTGTCACCGGCAGTTCCTTCAGAGTGCCCAGCCAAACCTGATGGCAACTGAAGGCGAGG…	1451	-
		ASV370	Caedibacter	1	0	0	4.33333	19	Bacteria	Proteobacteria	Alphaproteobacteria	Caedibacterales	Caedibacteraceae	Caedibacter	Caedimonas varicaedens	TTCTAATCCTGTTTGCTCCCCACGCTTTCGCGCCTCAGCGTCAGATACGAGCCAGAAAGCCGCCTTCGCCTCTGATGTTCCTCCGAATATCTACGAATTTCACCTCTACACTCGGAATTCCACTTTCCTCTCTCGTCCTCAAGTCAACCAGTATCAAACGCAGTTCTCGGGTTAAGCCCGAGGCTTTCACGCTTGACTTGATCAACAGCCTACACGCCCTTTACGCCCAGTCATTCCGAACAACGCTAGCCCCCTCC	257	NR_044847.4	100	256	Bacteria	Proteobacteria	Alphaproteobacteria	Holosporales	Caedimonadaceae	Caedimonas	Caedimonas varicaedens	AAGGAGGTGATCCAGCCGCAGGTTCCCCTACGGCTACCTTGTTACGACTTTACCCCAGTCATTGACCCCACCGTGGTCGGCTGCTCCCTTTCGGTTAGCTCACCGCCTTAAGGTTGAATCAACTCCCATGGTATGACGGGCGGTGTGTACAAGGCCCGTGAACGTATTCACCGCGGCATGCTGATCCGCGATTACTAGCGATTCCAACTTCATGCACTCGAGTTGCAGAGTGCAATCCGAACTGAGACGGCTTTTAAAGATTCGCTCCAGGTCGCCCCTTTGCTCCTCTCTGTCACCGCCATTGTAGCACGTGTGTAGCCCAGCCCATAAGGGCCATGAGGACTTGACGTCATCCCCACCTTCCTCCGGTTTATCACCGGCAGTTTCTTTAGAGTACCC…	1497	-
		ASV364	Acidocella	2	0	0	22.3333	0	Bacteria	Proteobacteria	Alphaproteobacteria	Acetobacterales	Acetobacteraceae	Acidocella	uncultured bacterium	TCTAATCCTGTTTGCTCCCCACGCTTTCGCGCCTCAGCGTCAGTTAAAGACCAGGTCGCCGCCTTCGCCACCGGTGTTCTTTCCAATATCTACGAATTTCACCTCTACACTGGAAATTCCACGACCCTCTTCTCCACTCTAGCACACACGTATCAAATGCAGTCCCCAGGTTGAGCCCAGGAATTTCACATCTGACTGTGTGCGCCGCCTACGCGCCCTTTACGCCCAGTCATTCCGAGCAACGCTAGCCCCCTTC	256	NR_159185.1	98.438	256	Bacteria	Proteobacteria	Alphaproteobacteria	Rhodospirillales	Acetobacteraceae	Acidocella	Acidocella aquatica	CACCCCAGTCTCTGACCCGACCGTGGTAGGCTGCCTCCCGTTGCCGGGTTAGCGCACCTGCTTAAGGTCAAACCAAATCCCATGGTGTGACGGGCGGTGTGTACAAGGCCCGGGAACGTATTCACCGCGGCATGCTGATCCGCGATTACTAGCGATTCCACCTTCATGTACTCGAGTTGCAGAGTACAATCTGAACTGAGATGGCTTTTAGAGATCAGCATTGTGTCACCACATAGCTTCCCACTGTCACCACCATTGTAGCACGTGTGTAGCCCAGGACATAAGGGCCATGAGGACTTGACGTCATCCCCACCTTCCTCCGGCTTGTCACCGGCAGTTCCTTTAGAGTGCCCAGCATAACCTGATGGCAACTAAAGGCGAGGGTTGCGCTCGTTGCGG…	1413	-
		ASV373	Ca. Captivus	4	1.33333	5	6.33333	4	Bacteria	Proteobacteria	Alphaproteobacteria	Paracaedibacterales	Paracaedibacteraceae	Candidatus Captivus	uncultured bacterium	TCTAATCCTGTTTGCTCCCCACGCTTTCGCGCTTTAGTGTCTGTTACGAGCCAGAAAGCCGCCTTCGCCTCTGGTATTCCAACGAATATCAACGCATTTCACTGCTCCACTCGCCATTCTACTTTCCCCTCTCGCACACCAAGTCCAACAGTATGAAGCGCAGTTCCCAGGTTAAGCCCGGGGCTTTCACGCCTCACTTATCAAACCACCTACGCGCCCTTTACGCCCAGTAATTCCGAACAACGCTAGCTCCCTTC	257	NR_044847.4	85.156	256	Bacteria	Proteobacteria	Alphaproteobacteria	Holosporales	Caedimonadaceae	Caedimonas	Caedimonas varicaedens	AAGGAGGTGATCCAGCCGCAGGTTCCCCTACGGCTACCTTGTTACGACTTTACCCCAGTCATTGACCCCACCGTGGTCGGCTGCTCCCTTTCGGTTAGCTCACCGCCTTAAGGTTGAATCAACTCCCATGGTATGACGGGCGGTGTGTACAAGGCCCGTGAACGTATTCACCGCGGCATGCTGATCCGCGATTACTAGCGATTCCAACTTCATGCACTCGAGTTGCAGAGTGCAATCCGAACTGAGACGGCTTTTAAAGATTCGCTCCAGGTCGCCCCTTTGCTCCTCTCTGTCACCGCCATTGTAGCACGTGTGTAGCCCAGCCCATAAGGGCCATGAGGACTTGACGTCATCCCCACCTTCCTCCGGTTTATCACCGGCAGTTTCTTTAGAGTACCC…	1497	-	AF533507.2	Candidatus Captivus acidiprotistae clone AW6	GGTTACCTTGTTACGACTTCACCCCAGTCATCGACCCTACCGTAGTCGGCTCCCTCCATTGCTGGTTAGGACACCGCCTTAAGGCAGAACCAACTCCCATGGCGTGACGGGCAGTGTGTACAAGATCCGAGAACGTATTCACCGCAGCCTGCTGATCTGCGATTACTAGCGATTCCGACTTCATGCCCTCGAGTTGCAGAGGACAATCCGAACTGAGGAAGCTTTTAGGGATTTGCTCCGCATTGCTGCTTTGCTTCCCTCTGTCACTCCCATTGTAGTACGTGTGTAGCCCAACCTATAAGGGCCATGATGACTTGACATCATCCCCACCTTCCTCCGGTTTGTCACCGGCAGTATCGCTAAAGTGCCCGACTTGACTCGCTGGCAACTAGCGACGAG…	1686	-
		ASV378	Ca. Paracaedibacter	4	0	5	7.33333	59	Bacteria	Proteobacteria	Alphaproteobacteria	Paracaedibacterales	Paracaedibacteraceae	Candidatus Paracaedibacter	metagenome	TTCTAATCCTGTTTGCTCCCCACGCTTTCGCGCCTTAGCGTCAGTATCGGGCCAGAAAGCCGCCTTCGCCACTGGTGTTCTTACGAATATCTACGAATTTCACCTCTACACTCGTAATTCCGCTTTCCTCTCCCGATCTCTAGCGCCACAGTATCAAATGCACATCCCAAGTTAAGCCCGGGGCTTTCACATCTGACTTATGGCACCGCCTACGCGCCCTTTACGCCCAGTAATTCCGAACAACGCTAGCTCCCCTC	257	NR_156087.1	88.716	257	Bacteria	Proteobacteria	Alphaproteobacteria	Rhodospirillales	Rhodospirillaceae	Aliidongia	Aliidongia dinghuensis	TACCTTGTTACGACTTCACCCCAGTCGCTGACCTTACCGTGGTCGGCTGCCTCCTTGCGGTTAGCGCACCGGCTTCGGGTAAAACCAACTCCCATGGTGTGACGGGCGGTGTGTACAAGGCCCGGGAACGTATTCACCGCGGCATGCTGATCCGCGATTACTAGCGATTCCAGCTTCATGCTCTCGAGTTGCAGAGAACAATCCGAACTGAGACGGCTTTTTGAGATTTGCTAAGGGTCACCCCGTCGCGTCCCACTGTCACCGCCATTGTAGCACGTGTGTAGCCCAACCCATAAGGGCCATGAGGACTTGACGTCATCCCCGCCTTCCTCCGGCTTGTCACCGGCGGTTTCTTTAGAGTGCCCAGCTTAACCTGATGGCAACTAAAGATAGGGGTTG…	1447	-
		ASV404	Rickettsia	4	27.6667	0	39.6667	84	Bacteria	Proteobacteria	Alphaproteobacteria	Rickettsiales	Rickettsiaceae	Rickettsia		TCTAATCCTGTTTGCTCCCCACGCTTTCGTGCATCAGCGTCAGTTGTAGCCCAGATGACCGCCTTCGCCACCGGTGTTCCTCCTAATATCTAAGAATTTCACCTCTACACTAGGAATTCCATCATCCCCTACTACACTCTAGATTAATAGTTTTGAAAGCAGTTCCGAGGTTAAGCCTCGGGCTTTCACTTCCAACTTACTAAACCGCCTACGCACTCTTTACGCCCAGTAATTCCGAACAACGCTAGCCCCCTCC	256	NR_074480.2	98.828	256	Bacteria	Proteobacteria	Alphaproteobacteria	Rickettsiales	Rickettsiaceae	Rickettsia	Rickettsia conorii	TAAGGAGGTAATCCAGCCGCAGGTTCCCCTACGGCTACCTTGTTACGACTTCACCCCAGTCGCTAATTTTACCGTGGTTGGCTGCCTCTTGCGTTAGCTCACCACCTTCAGGTAAAACTAACTCCCATGGCGTGACGGGCAGTGTGTACAAGGCCCGAGAACGTATTCACCGCGGCATGCTGATCCGCGATTACTAGCGATTCCAACTTCATGCTCTCGAGTTGCAGAGAACAATCCGAACTGAGATGTCTTTTAGGGATTTGCTCCACGTCGCCGTCTTGCTTCCCTCTGTAAACACCATTGTAGCACGCGTGTAGCCCAACCCGTAAGGGCCATGATGACTTGACGTCGTCCCCACCTTCCTCCGGCTTATCACCGGCAGTTTTCTTATAGTTCCCG…	1498	-
		ASV341	Other Acetobacterales	30	153	209.667	74.3333	767	Bacteria	Proteobacteria	Alphaproteobacteria	Acetobacterales	Acetobacteraceae			TTCTAATCCTGTTTGCTCCCCACGCTTTCGCGCCTCAGCGTCAGTCAAGGACCAGGTCGCCGCCTTCGCCACCGGTGTTCTTCCCAATATCTACGAATTTCACCTCTACACTGGGAATTCCACGACCCTCTTCCTCACTCCAGTCCACACGTATCAAACGCAGCCCCCAGGTTGAGCCCGGGAATTTCACGCCTGACTGTGTCAACCGCCTACGCGCCCTTTACGCCCAGTCATTCCGAGCAACGCTAGCCCCCTTC	257	NR_164619.1	96.875	256	Bacteria	Proteobacteria	Alphaproteobacteria	Rhodospirillales	Acetobacteraceae	Acidibrevibacterium	Acidibrevibacterium fodinaquatile	CACCCCAGTCGCTAACCCGACCGTGATCGGCTACCCCCTGATTGCTCAGGTTGGCGCACCGACTTAAGGTCGAACCAACTCCCATGGTGTGACGGGCGGTGTGTACAAGGCCCGGGAACGTATTCACCGCGGCATGCTGATCCGCGATTACTAGCGATTCCACCTTCATGCACCCGAGTTGCAGAGTGCAATCTGAACTGAGACGGCTTTTCAGGATCGGCTCGGCCTCGCGACCTGGCTTCCCGTTGTCACCGCCATTGTAGCACGTGTGTAGCCCAGGACATAAGGGCCATGAGGACTTGACGTCATCCCCACCTTCCTCCGGCTTGTCACCGGCAGTTCCTTCAGAGTGCCCAGCCAAACCTGCTGGCAACTGAAGGCGAGGGTTCGCTCGTTGCG…	1418	-
		ASV424	RCP1-48	3	1565	503.333	58.6667	14	Bacteria	Proteobacteria	Gammaproteobacteria	Acidithiobacillales	Acidithiobacillaceae	RCP1-48		TTCTAATCCTGTTTGCTCCCCACGCTTTCGCACCTCAGCGTCAGTATTGATCCAGGGAGTCGCCTTCGCCACTGGTGTTCCTCCCGATATCTACGCATTTCACCGCTACACCGGGAATTCCACTCCCCTCTATCATACTCAAGCCGAACAGTATCGACTGCACTTCCCAGGTTAAGCCCGGGGCTTTCACAACCGACTTATTCAACCGCCTACGTGCGCTTTACGCCCAGTAATTCCGATTAACGCTTGCACCCCCC	257	NR_074692.1	92.636	258	Bacteria	Proteobacteria	Gammaproteobacteria	Chromatiales	Ectothiorhodospiraceae	Thioalkalivibrio	Thioalkalivibrio sulfidiphilus	AGGTGATCCAGCCGCAGGTTCCCCTACGGCTACCTTGTTACGACTTCACCCCAGTCATTGACCACACCGTGGTAAACGTCCTCCCGAAGGTTAGACTATCTACTTCTGGTGCAGCCAACTCCCATGGTGTGACGGGCGGTGTGTACAAGGCCCGGGAACGTATTCACCGCGGCAATGCTGATCCGCGATTACTAGCGATTCCGACTTCATGGAGTCGAGTTGCAGACTCCAATCCGGACTACGACCAGCTTTCTGGGATTGGCTCCCCCTCGCGGGTTGGCAACCCTCTGTACTGGCCATTGTAGCACGTGTGTAGCCCTGCCCATAAGGGCCATGATGACTTGACGTCATCCCCACCTTCCTCCGGTTTGTCACCGGCAGTCTCCCTAGAGTTCCCAC…	1526	-
		ASV423	Acidithiobacillus	2	12	13.3333	5.33333	15	Bacteria	Proteobacteria	Gammaproteobacteria	Acidithiobacillales	Acidithiobacillaceae	Acidithiobacillus		TCTAATCCTGTTTGCTCCCCACGCTTTCGTGCCTCAGCGTCAGTATTGGGCCAGGTGGCCGCCTTCGCCACTGATGTTCCTCCAGATCTCTACGCATTTCACCGCTACACCTGGAATTCCACCACCCTCTCCCATACTCTAGTTCGCCGGTTTCTACCGCCATTCCCAGGTTGAGCCCGGGGATTTCACGACAGACCTAACGTACCGCCTACGCACCCTTTACGCCCAGTGATTCCGATTAACGCTTGCACCCCCC	256	NR_114620.1	100	256	Bacteria	Proteobacteria	Acidithiobacillia	Acidithiobacillales	Acidithiobacillaceae	Acidithiobacillus	Acidithiobacillus ferrivorans	CACCCCAGTCATAAACCATACCGTGGTAACCGCCCTCCCGAAGGTTAGGCTAGCCGCTTCTGGTACAATCTACTCCCATGGTGTGACGGGCGGTGTGTACAAGGCCCGGGAACGTATTCACCGCGGCATGCTGATCCGCGATTACTAGCGATTCCGACTTCATGCAGTCGAGTTGCAGACTGCAATCCGAACTACGACGCGCTTTCTGGGGTCTGCTCCACCTCGCGGTTTGGCGTCCCTCTGTACGCGCCATTGTAGCACGTGTGTAGCCCTGGACATAAAGGCCATGAGGACTTGACGTCATCCCCACCTTCCTCCGGTTTGTCACCGGCAGTCTCCCTAGAGTGCCCGGCCGAACCGCTGGCAACTAAGGACAAGGGTTGCGCTCGTTGCGGGACT…	1478	-
		ASV438	Aquicella	1	0	1.33333	0	0	Bacteria	Proteobacteria	Gammaproteobacteria	Diplorickettsiales	Diplorickettsiaceae	Aquicella		TTCTAATCCTGTTCGCTCCCCACGCTTTCGCGCCTCAGCGTCAGTATGATGCCAGGTGGCTGCCTTCGCCATTGACGTTCCTTCCGATCTCTACGCATTTCACCGCTACACCGGAAATTCCACCACCCTCTCATCTACTCCAGTTATATCGTTTGCGATGCACTTCCCAGGTTAAGCCCGGGGCTTTCACATCACACCTATATATCCGCCTACGCGCCCTTTACGCCCAGTAATTCCGATTAACGCTCGCACCCTCT	257	NR_025764.1	95.703	256	Bacteria	Proteobacteria	Gammaproteobacteria	Legionellales	Coxiellaceae	Aquicella	Aquicella siphonis	GGTTCCCCTACGGCTACCTTGTTACGACTTCGTCCCAGTCATGAATCATACCGTGGTAAGCGTCTCCCTTTCGGTTCAACTACCCACTTCTGGTACCATCCACTCCCATGACGTGACGGGCGGTGTGTACAAGGCCCGGGAACGTATTCACGCGACGTTGCTGATTCGCGATTACTAGCGATTCCAACTTCATGGAGTCGAGTTGCAGACTCCAATCCGGACTACGAGACGCTTTATGAGATTAGCTCCCCCTCGCGGGTTCGCGACCCTCTGTACGCCCCATTGTAGCACGTGTGTAGCCCTACCCATAAAGGCCATGATGACTTGACGTCGTCCCCGCCTTCCTCCGGTTCCTCACCGGCAGTCTCCTTAGAGTCCCCAACTTAAATGCTGGCAACT…	1482	-
		ASV443	Acidibacter	7	7255	1935.67	1622.33	4145	Bacteria	Proteobacteria	Gammaproteobacteria	Gammaproteobacteria Incertae Sedis	Unknown Family	Acidibacter	uncultured Sinobacteraceae bacterium	TTCTAATCCTGTTTGCTCCCCACGCTTTCGTGCCTGAACGTCGGTGTCGGACCAGGAAGCCGCTTTCGCCACTGGTGTTCCTTCCGATATCTACGCATTTCACCGCTACACCGGAAATTCCGCTTCCCTCTTCCGCACCCTAGCCGAGCAGTCTCGAATGCAATTCCCAGGTTGAGCCCGGGGCTTTCACACCCGACTTGCACGACCGTCTACGCACGCTTTACGCCCAGTAATTCCGATTAACGCTCGCACCCTCT	257	NR_126260.1	98.438	256	Bacteria	Proteobacteria	Gammaproteobacteria			Acidibacter	Acidibacter ferrireducens	GGAGTCGAGTTGCAGACTCCAATCCGGACTACGATAGATTTTCTGGGATTGGCTCCCCGTCGCCGGTTGGCTTCCCTCTGTATCTACCATTGTAGCACGTGTGTAGCCCTGGCCATAAAGGCCATGATGACTTGACGTCATCCCCACCTTCCTCCGGTTTGTCACCGGCGGTCTCCTTAGAGTGCCCAACTTAATGGTGGCAACTAAGGACAAGGGTTGCGCTCGTTGCGGGACTTAACCCAACATCTCACGACACGAGCTGACGACAGCCATGCAGCACCTGTCTCCGGGTTCCTTGCGGCACCCCCGCATCTCTGCAGGGTTCCCGGGATGTCAAGGCCAGGTAAGGTTCTTCGCGTTGCATCGAATTAAACCACATGCTCCACCGCTTGTGCGAGT…	1239	-
		ASV458	Ca. Ovatusbacter	8	168.333	34.6667	53	121	Bacteria	Proteobacteria	Gammaproteobacteria	Gammaproteobacteria Incertae Sedis	Unknown Family	Candidatus Ovatusbacter	uncultured bacterium	TCTAATCCTGTTTGCTCCCCATGCTTTCGTGCCTCAGTGTCAGTCTTTGTCCAGGAAGTCGCCTTCGCCACTGATGTTCCTTCCGATATCTACGCATTTCACCGCTACACCGGAAATTCCACTTCCCTCTACAAGACTCTAGCTCTGCAGTATAAGGCGCAATCCCCAGGTTAAGCCCAGGACTTTCACACCTCACTTACAAAACCACCTACGCACCCTTTACGCCCAGTAATTCCGATTAACGCTTGCACCCTCT	256	NR_159245.1	90.157	254	Bacteria	Proteobacteria	Gammaproteobacteria	Alteromonadales	Colwelliaceae	Cognaticolwellia	Cognaticolwellia beringensis	TAAGGAGGTGATCCAACCCCAGGTTCCCCTAGGGTTACCTTGTTACGACTTCACCCCAGTCATGAATCACAAAGTGGTGACCGTCCTCCCCGAAGGGTTAAACTAGCCACTTCTTTTGCAACCCACTCCCATGGTGTGACGGGCGGTGTGTACAAGGCCCGGGAACGTATTCACCGTAGCATTCTGATCTACGATTACTAGCGATTCCGACTTCATGGAGTCGAGTTGCAGACTCCAATCCGGACTACGACAAGCTTTGTGGGATTCGCTCCACCTCGCGGTATTGCTGCCCTCTGTACTTGCCATTGTAGCACGTGTGTAGCCCATCCCGTAAGGGCCATGATGACTTGACGTCGTCCCCACCTTCCTCCGGTTTATCACCGGCAGTCTCCTTAGAGT…	1537	-
		ASV448	Ca. Berkiella	4	0	13.6667	8.66667	78	Bacteria	Proteobacteria	Gammaproteobacteria	Gammaproteobacteria Incertae Sedis	Unknown Family	Candidatus Berkiella		TCTAATCCTGTTTGCTCCCCACGCTTTCGCGCCTCAGTGTCAGTATTGGGCCAGGAAGTCGCCTTCGCCACTGGTGTTCCTTCCGATATCTACGCATTTCACCGCTACACCGGAAATTCCACTTCCCTCTCCCACACTCTAGCTACTCAGTATCATACGCCATTCCCAGGTTAAGCCCGGGGATTTCACATACGACTTAAGTAACCACCTACGCGCCCTTTACGCCCAGTAATTCCGATTAACGCTCGCACCCTCT	256	NR_104916.1	91.797	256	Bacteria	Proteobacteria	Gammaproteobacteria	Legionellales	Coxiellaceae	Coxiella	Coxiella burnetii	TTCACCCCAGTCATGGATCATACCGTGGTGAGCGGCCTCCCGAAGGTTAGCCTACCCGCTTCTGGTACAATTCACTCCCATGGTGTGACGGGCGGTGTGTACAAGGCCCGAGAACGTATTCACCGCGACATGCTGATTCGCGATTACTAGCGATTCCAACTTCATGGAGTCGAGTTGCAGACTCCAATCCGGACTACGAGCAGTTTTCTGGGATTAGCTCCACCTCGCGGCTTGGCAACCCTTTGTACTGCCCATTGTAGCACGTGTGTAGCCCTACCCGTAAGGGCCATGATGACTTGACATCATCCCCACCTTCCTCCGGTTTATCACCGGCAGTCTCCTTAGAGTTCCCGACTTGACTCGCTGGCAACTAAGGACGAGGGTTGCGCTCGTTACGGG…	1465	-
		ASV465	Legionella	7	0	15.3333	7.66667	70	Bacteria	Proteobacteria	Gammaproteobacteria	Legionellales	Legionellaceae	Legionella		TTCTAATCCTGTTTGCTCCCCACGCTTTCGTGCCTCAGTGTCAGTATTAGGCCAGGTAGCCGCCTTCGCCACTGGTGTTCCTTCCGATCTCTACGCATTTCACCGCTACACCGGAAATTCCACTACCCTCTCCCATACTCGAGTTAATCAGTATCATCTGACCTGCCCAGGTTAAGCCCAGGGATTTCACAGATAACTTAATCAACCACCTACGCACTCTTTACGCCCAGTAATTCCGATTAACGCTTGCACCCTCC	257	NR_171519.1	98.828	256	Bacteria	Proteobacteria	Gammaproteobacteria	Legionellales	Legionellaceae	Legionella	Legionella qingyii	TCCTCTAGAGATTGGTTACCTTGTTACGACTTCACCCCAGTCATGAACCACACCGTGGTAAACGTCCTCCCGAAGGTTAGACTATCTACTTCTGGTGCAGCCCACTCCCATGGTGTGACGGGCGGTGTGTACAAGGCCCGGGAACGTATTCACCGCGACATGCTGATTCGCGATTACTAGCGATTCCGACTTCATGGAGTCGAGTTGCAGACTCCAATCCGGACTACGAGCGACTTTCTAAGATTAGCTCCAGGTCACCCCTTCGCTTCCATCTGTATCACCCATTGTAGCACGTGTGTAGCCCTACCCGTAAGGGCCATGATGACTTGACGTCATCCCCGCCTTCCTCCGGTTTGTCACCGGCAGTCTCCTTAGAGTTCCCACCTTTACGTGCTGGCA…	1517	-
		ASV472	Metallibacterium	4	3510.33	6305.33	2293	12057	Bacteria	Proteobacteria	Gammaproteobacteria	Xanthomonadales	Rhodanobacteraceae	Metallibacterium	uncultured bacterium	TTCTAATCCTGTTTGCTCCCCACGCTTTCGTGCCTCAGCGTCAGTACTGGTCCAGAAGGTCGCCTTCGCCACTGATGTTCCTCCCGATCTCTACGCATTTCACCGCTACACCGGGAATTCCACCTTCCTCTACCGTACTCCAGCAAGCCAGTATCCACCGCCATTCCCAGGTTGAGCCCAGGGATTTCACAGCAGACTTAACTTACCGCCTACGCACGCTTTACGCCCAGTAATTCCGATTAACGCTTGCACCCTCC	257	NR_118103.1	100	256	Bacteria	Proteobacteria	Gammaproteobacteria	Xanthomonadales	Rhodanobacteraceae	Metallibacterium	Metallibacterium scheffleri	TTGTTACGACTTCACCCCAGTCATGAACCACACCGTGGTCGGCGTCCTCCTTGCGGTTAGACTACCGGCTTCTGGTGCAGCCCACTCCCATGGTGTGACGGGCGGTGTGTACAAGGCCCGGGAACGTATTCACCGCGGCATGGCTGATCCGCGATTACTAGCGATTCCGACTTCATGGAGTCGAGTTGCAGACTCCAATCCGGACTGAGATCGGTTTTCTGGGATTGGCTCCACCTCGCGGTCTCGCTGCCCTCTGTACCGACCATTGTAGTACGTGTGTAGCCCTGGCCGTAAGGGCCATGATGACTTGACGTCATCCCCACCTTCCTCCGGTTTGTCACCGGCAGTCTCCCTAGAGTTCCCACCTTTACGTGCTGGCAACTAGGGACAAGGGTTGCG…	1479	-
		ASV461	Other γ-Proteobacteria	20	6.66667	36.3333	138.333	774	Bacteria	Proteobacteria	Gammaproteobacteria	KF-JG30-C25	uncultured gamma proteobacterium			TTCTAATCCTGTTTGATCCCCACGCTTTCGCACCTCAGCGTCAGTGTTGGGCCAAGAAGCCGCCTTCGCCACTGATGTTCCTCCAGATATCTACGCATTTCACCGCTACACCTGGAATTCCACTTCTCTCTCCCAGACTCTAGCGAGACAGTCTTGAATGCAATTCCCAAGTTAAGCTCGGGGATTTCACATCCAACTTATCACGCCGCCTACGTGCGCTTTACGCCCAGTAATTCCGATTAACGCTCGCACCCTCT	257	NR_156801.1	91.765	255	Bacteria	Proteobacteria	Gammaproteobacteria	Immundisolibacterales	Immundisolibacteraceae	Immundisolibacter	Immundisolibacter cernigliae	TAAGGAGGTGATCCAGCCACAGGTTCCCCTACGGCTACCTTGTTACGACTTCACCCCAGTCATGAACCACACCGTGGTAAGCGCCCTCCCTTACGGGTTAAGCAACCTACTTCTGGTGCAGCCCACTCCCATGGTGTGACGGGCGGTGTGTACAAGGCCCGGGAACGTATTCACCGCGACATGCTGATTCGCGATTACTAGCGATTCCGACTTCACGCAGTCGAGTTGCAGACTGCGATCCGGACTACGACCAGCTTTACAGGATTAGCTCCCCCTCGCGGGTTGGCAACCTTCTGTACTGGCCATTGTAGCACGTGTGTAGCCCTGCCCATAAGGGCCATGATGACTTGACGTCGTCCCCACCTTCCTCCGGTTTATCACCGGCAGTCTCCTTAGAGT…	1544	-
		ASV476	RCP2-54	7	4.66667	58.3333	53.3333	686	Bacteria	Desulfobacterota	Syntrophobacteria					TTCTAATCCTGTTTGCTCCCCACGCTTTCGCGTCTCAGCGTCAGCAACGATCCAGAGGGCCGCCTTCGCCGCCGGTGTTCCTCCTGATATCTACGCATTTCACCGCTACACCAGGAATTCCACCCTCCTCTATCGCGCTCCAGCTGGCTAGTTTCCGATGCACTTCCGGAGCTGAGCTCCGGGCTTTCACATCGGACTTGACCAACCGCCTACACGCCCTTTACGCCCAGTCAATCCGAACAACGCTTGCACCCTCC	257	NR_118216.1	87.645	259	Bacteria	Proteobacteria	Deltaproteobacteria			Deferrisoma	Deferrisoma camini	GGTTAACCTGTACGACTTCACCCCAATCACCACTCATACCTTGGTACGCTGCCTCCCTTGCGGGTTGGCCCACGCACTTCTGGTACAAGCGGCTCTCATGGTGTGACGGGCGGTGTGTACAAGGCCCGGGTACACATTCACCGCGGCATGCTGATCCGCGATTACTAGCGATTCCGCCTTCATGGAGTCGAGTTGCAGACTCCAATCCGAACTGGGACCGGCTTTTTGGGATTCGCTCCCCCTCGCGGGTTCGCTGCCCTTTGTACCGGCCATTGTAGTACGTGTGTAGCCCTGGGCATAAGGGCCATGATGACTTGACGTCATCCCCACCTTCCTCCGGCTTGACGCCGGCAGTCTCCCAAGAGTGCCCGGCTTCACCCGTTGGCAACATGGGACAGG…	1503	-	KJ192025.1	Uncultured Syntrophobacterales bacterium clone CH13	ACGGTTACCTTGTTACGACTTCGCCCCAGTCACCGGCCATACCATGGGCGACTGCCTCCCTTGCGGGTTGGCACGCCGACTTCCGGTACAGCAGGCTTCCATGGCGTGACGGGCGGTGTGTACAAGGCCCGAGAACGTATTCACCGCGGCGTTCTGATCCGCGATTACTAGCGATTCCAGCTTCACGGAGTCGAGTTGCAGACTCCGATCCGAACTGAGGACAGTTTTTTGGGATTAGCTGGCTCTTGCGAGTTTGCGACCCTCTGTACCGTCCATTGTAGCACGCTTGTAGCCCTGGACATAAGGGCCATGATGACTTGACGTCGTCCCCACCTTCCTCACGGTTGACCCGTGCAGTCCCCATAGAGTGCTCGGCATTACCCGGTGGCAACTAAGGGC…	1529	-
		ASV491	Parachlamydia	3	13.6667	0	7.33333	30	Bacteria	Chlamydiota	Chlamydiia	Chlamydiales	Parachlamydiaceae	Parachlamydia		TTCTAATCCTGTTTGCTCCCCTTGCTTTCGCGCCTCAGCGTCAGGTATTCACTAGAAAACCGCCTTCGCCACCGATGTTCTTCCACATATCTACGCATTTCACCGCTACATGTGGAATTCCGTTTTCTCCGCAAACCCTCTAGCCTCCCAGTTTCAAGTGCAGCTCTGGAATTGAGTTCCAGAATTTCACACCTGACTTAAGAAGCCGCCTACGCGCCCTTTACGCCCAATAATTCCGATTAATGCTTGCACCCTCC	257	NR_026357.1	90.234	256	Bacteria	Chlamydiae	Chlamydiia	Parachlamydiales	Parachlamydiaceae	Parachlamydia	Parachlamydia acanthamoebae	CANAAAGGAGGTGATCCAGCCCCACCTTCCGATAGGGCTACCTTGTTACGACTTCATCCCAGTCATCAGCCTCACCTTCGACGCTTCTCTCCTTGCGGTTAAGTCAGCGGCTTCGGGTAAAACCAACTCCCATGATGTGACGGGCGGTGTGTACAAGACCCGGGAACGTATTCACGGCGATGTTGCTGACTCGCCATTACTAGCAATTCCATCTTCATGTAGTCGAGTTGCAGACTACAATCTGAACTGGGATCGGCTTTTTGGGATTTGCTTCACCTCACGGCTTCGCTGCCTTCTGTACCGACCATTGTAGCACGTGTGTAGCCCCAGACATAAGGGCCATGCGGACTTGACGTCATCCTCACCTTCCTCCTGGTTAACCCAGGCAGTCTCATTAGA…	1541	-
		ASV504	Cerasicoccus	1	0	0	3.33333	0	Bacteria	Verrucomicrobiota	Verrucomicrobiae	Opitutales	Puniceicoccaceae	Cerasicoccus	uncultured Verrucomicrobia bacterium	TCTAATCCTTTTTGCTCCCCACGCTTTCGTGCATGAGCGTCAGTACTCGTCCAGTAAGCTGCCTTCGCCTTTGGTGTTCCTCCTAATATCTACGCATTTCACTGCTACACTAGGAATTCCGCTTACCTCTCCGAGACTCTAGCCGAACAGTTTTGAGCGCAGCCCTGGAGTTAAGCCCCAGGATTTCACACCCAACACATTCGGCCGCCTGCGCACCCTTTACGCCCAGTGAATCCGAGTAACGCTCGTAGTCTCC	256	NR_156844.1	87.16	257	Bacteria	Verrucomicrobia	Opitutae	Puniceicoccales	Puniceicoccaceae	Ruficoccus	Ruficoccus amylovorans	AGTCCCAATCACCAGCCCTGCCTTAGGATGCTGCCTCCTTGCGGTTGGCTCACATACTTCGGGCAGAACCGGCTTTCATGACTTGACGGGCGGTGTGTACAAGGCCCGGGAACGTATTCACGGCGTCGTTGCTGATACGCCGTTACTAGCGATTCCAACTTCATGGAGTCGAGTTGCAGACTCCAATCCGAACTGGGGCCGGTTTTAAGGATTTGCTCCACCTCGCGGTATTGCTTCCCATTGTACCGGCCATTGTAGCACGTGTGCAGCCCTGGACGTAAGGGCCATACGGACTTGACGTCATCCCCACCTTCCCGCTGTTAAAAACAGCTTGTCTCCATAGAGTCCCCGGCATTACCCGCTGGCAACTATGGACGAGGGTTGCGCTCGTTGCCGGAC…	1471	-
		ASV490	Other Chlamydiales	18	12	28.3333	44.3333	261	Bacteria	Chlamydiota	Chlamydiia	Chlamydiales	Parachlamydiaceae			TCTAATCCTGTTTGCTCCCCTTGCTTTCGCGCCTCAGCGTCAGGTATTCACTAGAAAACCGCCTTCGCCACCGATGTTCTTCCACATATCTACGCATTTCACCGCTACATGTGGAATTCCGTTTTCTCCGCAAACCCTCTAGCCTCCCAGTTTCAAGTGCAGCTCTGGAATTGAGTTCCAGAATTTCACACCTGACTTAAGAAGCCGCCTACGCGCCCTTTACGCCCAATAATTCCGATTAATGCTTGCACCCTCC	256	NR_026357.1	90.234	256	Bacteria	Chlamydiae	Chlamydiia	Parachlamydiales	Parachlamydiaceae	Parachlamydia	Parachlamydia acanthamoebae	CANAAAGGAGGTGATCCAGCCCCACCTTCCGATAGGGCTACCTTGTTACGACTTCATCCCAGTCATCAGCCTCACCTTCGACGCTTCTCTCCTTGCGGTTAAGTCAGCGGCTTCGGGTAAAACCAACTCCCATGATGTGACGGGCGGTGTGTACAAGACCCGGGAACGTATTCACGGCGATGTTGCTGACTCGCCATTACTAGCAATTCCATCTTCATGTAGTCGAGTTGCAGACTACAATCTGAACTGGGATCGGCTTTTTGGGATTTGCTTCACCTCACGGCTTCGCTGCCTTCTGTACCGACCATTGTAGCACGTGTGTAGCCCCAGACATAAGGGCCATGCGGACTTGACGTCATCCTCACCTTCCTCCTGGTTAACCCAGGCAGTCTCATTAGA…	1541	-
	Reference Sequences	NR_148579.1	Acidicapsa acidiphila	0	0	0	0	0	Bacteria	Acidobacteriota	Acidobacteriia	Acidobacteriales	Acidobacteriaceae	Acidicapsa	Acidicapsa acidiphila	GTTGCAGACTGCGATCCGAACTGAGGCCGACTTTTTCCGATTAGCTCCCCCTCGCGGGTTTGCGGCGATTTGTATCGGCCATTGTAGCACGTGTGTAGCCCTAGACATAAAGGCCATGAGGACTTGACGTCATCCCCACCTTCCTCCCCGTTATCCGAGGCGGTTCCACCAGAGTGCCCAACTGAATGATGGCAACTGGGGGTAAGGGTTGCGCTCGTTGCGGGACTTAACCCAACATCTCACGACACGAGCTGACGACAGCCATGCAGCACCTATATACAGATCCCTTGCGGGACGCCGATGTTTCCACCGGATTCCTGTACATTTCGAGCCTAGGTAAGGTTCTTCGCGTTGCGTCGAATTAAACCACATGCTCCACCGCTTGTGCGGGCCCCCGTC…	1205
		NR_113179.1	Acidipila rosea	0	0	0	0	0	Bacteria	Acidobacteriota	Acidobacteriia	Acidobacteriales	Acidobacteriaceae	Acidipila	Acidipila rosea	GGCTACCTTGTTACGACTTCACCCCAATCATGAATTACACCTTGGACGGCTGCCTCCTTGCGGTTGGCTCACCGGCTTCTAGTACAACCCACTTTCGTGATGTGACGGGCGGTGTGTACAAGGCCCGGGAACGTATTCACCGCGGCGTTCTGATCCGCGATTACTAGCGATTCCAGCTTCATACAGTCGAGTTGCAGACTGTAATCCGAACTGAGGCCGGCTTTTTCCGATTAGCTCCCCCTCACGGGTTTGCGACGGTTTGTACCGGCCATTGTAGCACGTGTGTAGCCCTGGACATAAAGGCCATGAGGACTTGACGTCATCCCCGCCTTCCTCCCCGTTATCCGAGGCGGTCTCACCAGAGTGCTCAACTAAATGGTAGCAACTGGTAATAAGGGT…	1461
		NR_074298.1	Granulicella mallensis	0	0	0	0	0	Bacteria	Acidobacteriota	Acidobacteriia	Acidobacteriales	Acidobacteriaceae	Granulicella	Granulicella mallensis	AGGTGATCCAGCCGCAGGTTCTCCTACGGCTACCTTGTTACGACTTCACCCCAATCATGAATTACACCTTGGGCGGCTGCTCCCTTGCGGTTAGCGCACCGACTTCTAGTGCAACCCACTTTCGTGATGTGACGGGCGGTGTGTACAAGGCCCGGGAACGTATTCACCGTGGCATGCTGATCCACGATTACTAGCGATTCCAGCTTCATGGAGTCGAGTTGCAGACTCCAATCCGAACTGAGGCCGGCTTTTTCCGATTAGCTCACCCTCGCGGGGTTGCAGCGGTTTGTACCGGCCATTGTAGCACGTGTGTAGCCCTGGACATAAAGGCCATGAGGACTTGACGTCATCCCCACCTTCCTCCCCGTTATCCGAGGCGGTTTCGCCAGAGTGCTCAAC…	1488
		CP011489.1:c1113443-1111934	Actinobacteria IMCC26256	0	0	0	0	0	Bacteria	Actinobacteriota	Acidimicrobiia	IMCC26256				AGGAGGTGATCCAGCCGCACCTTCCGGTACGGCTACCTTGTTACGACTTCACCCCAATCGCCAACCCCACCTTCGACAGCTCCCTCCCCGAAGGGTTGGGCCACTGGCTTCGGGTGTTGCCGACTTTCGTGGTGTGACGGGCGGTGTGTACAAGGCCCGGGAACGTATTCACCGCAGCATTGCTGATCTGCGATTACTAGCGACTCCGACTTCACGCAGTCGAGTTGCAGACTGCGATCCGAACTGAGACCGGCTTTATGGGATTGGCTTACTCTCGCGAGTTCGCGACCCTTTGTACCGGCCATTGTAGCATGCGTGCAGCCCAAGACGTAAGGGGCATGCTGACTTGACGTCATCCCCACCTTCCTCCGGTTTGGCACCGGCAGTCTCCAAAGAGTG…	1510
		KC208497.1:c687-431	Acidithrix ferrooxidans strain Py-F3	0	0	0	0	0	Bacteria	Actinobacteriota	Acidimicrobiia	Acidimicrobiales	Acidimicrobiaceae	Acidithrix		GACCGGCTTTGTGGGATTAGCTCCCCCTCGCGGGATTGCGACCCTCTGTACCGGCCATTGTAGCATGTGTGCAGCCCTGGACATAAGGGGCATGATGACTTGACGTCATCCCCACCTTCCTCCGAGTTGACCCCGGCAGTCTCTCATGAGTCCCCGACATTACTCGCTGGTAACATAAGACAAGGGTTGCGCTCGTTGCGGGACTTAACTCAACATCTCACGACACGAGCTGACGACAGCCATGCACCACCTGTGAAGGGCCCTAATGGACACCGTATCTCTACGGCTTTTCCCAACATGTCAAGCCCAGGTGAGGTTCTTCGCGTTGCATCGAATTAAGCCACATGCTCCGCCGCTTGTGCGGGCCCCCGTCAATTCCTTTGAGTTTTAGCCTTGCGG…	1192
		NR_112972.1	Aciditerrimonas ferrireducens	0	0	0	0	0	Bacteria	Actinobacteriota	Acidimicrobiia	Acidimicrobiales	Acidimicrobiaceae	Aciditerrimonas	Aciditerrimonas ferrireducens	GCACCTTCCGGTACGGCTACCTTGTTACGACTTCACCCCAATCACCGACCCCACCTTCGACGGCTCCCTCCCTTGCGGGTTGGGCCACCGGCTTCGGGTGTTGCCGACTTTCGTGGTGTGACGGGCGGTGTGTACAAGGCCCGGGAACGTATTCACCCCGGCGTTGCTGATCCGGGATTACTAGCGACTCCGACTTCACGCAGTCGAGTTGCAGACTGCGATCCGAACTGAGACCGGCTTTGGGGATTGGCTCACCCTCGCGGGATCGCGACCCATTGTACCGGCCATTGTAGCATGTGTGCAGCCCTGGACGTAAGGGGCATGATGACTTGACGTCGTCCCCACCTTCCTCCGAGTTGACCCCGGCAGTCTCCTACGAGTCCCCGGCATTACCCGCTG…	1483
		NR_041798.1	Ferrimicrobium acidiphilum	0	0	0	0	0	Bacteria	Actinobacteriota	Acidimicrobiia	Acidimicrobiales	Acidimicrobiaceae	Ferrimicrobium	Ferrimicrobium acidiphilum	CACCCCAATCACCGACCCCACCTTCGACGGCTCCCTCCATTACTGGTTGGGCCACCGGCTTCGGGTGTTGCCGACTTTCGTGGTGTGACGGGCGGTGTGTACAAGGCCCGGGAACGTATTCACCCCGACGTGCTGATTCGGGATTACTAGCGACTCCGACTTCACGCAGTCGAGTTGCAGACTGCGATCCGAACTGAGACCGGCTTTATGGGATTGGCTCCCCCTCGCGGGTTGGCGACCCTTTGTACCGGCCATTGTAGCATGCGTGCAGCCCTGGATGTAAGGGGCATGATGACTTGACGTCGTCCCCACCTTCCTCCGAATTAACTCCGGCAGTCCCCTACGAGTCCCCGGCATTATCCGCTGGCAACATAGGGCAAGGGTTGCGCTCGTTGCGGG…	1466
		NR_042751.1	Ferrithrix thermotolerans	0	0	0	0	0	Bacteria	Actinobacteriota	Acidimicrobiia	Acidimicrobiales	Acidimicrobiaceae	Ferrithrix	Ferrithrix thermotolerans	TGATTCGGGATTACTAGCGACTCCGGCTTCACGCAGTCGAGTTGCAGACTGCGATCCGAACTGAGACCGGCTTTATGGGATTCGCTCCCCCTCGCGGGTTGGCATCCCTTTGTACCGGCCATTGTAGCATGCGTGCAGCCCTGGATGTAAGGGGCATGATGACTTGACGTCGTCCCCACCTTCCTCCGAATTAACTCCGGCAGTCCCCCACGAGTCCCCGGCATTATCCGCTGGCAACATAGGGCAAGGGTTGCGCTCGTTGCGGGACTTAACCCAACATCTCACGACACGAGCTGACGACAGCCATGCACCACCTGTGTAGGGCCCATAAAGGACACTGCATCTCTGCAGCTTTTCCCTACATGTCAAACCCAGGTGAGGTTTTTCGCGTTGCATCGA…	1331
		NR_170414.1	Acidiferrimicrobium australe	0	0	0	0	0	Bacteria	Actinobacteriota	Acidimicrobiia	Acidimicrobiales	Acidimicrobiaceae	Acidiferrimicrobium	Acidiferrimicrobium australe	CTTCGACAGCTCCCTCCTTGCGGTTGGGCCACTGGCTTCGGGTGTTACCGACTTTCGTGGTGTGACGGGCGGTGTGTACAAGGCCCGGGAACGTATTCACCCCGGCGTTGCTGATCCGGGATTACTAGCGACTCCGACTTCACGCAGTCGAGTTGCAGACTGCGATCCGAACTGAGACCGGCTTTTTGGGATTCGCTCACCCTCGCGGGATAGCAGCCCTTTGTACCGGCCATTGTAGCATGTGTGCAGCCCTGGACGTAAGGGGCATGATGACTTGACGTCATCCCCACCTTCCTCCGAGTTGACCCCGGCAGTCTCCTACGAGTCCCCGGCATTACCCGCTGGCAACATAGGACAAGGGTTGCGCTCGTTGCGGGACTTAACCCAACATCTCACGAC…	1361
		NR_102810.2	Mycobacterium tuberculosis	0	0	0	0	0	Bacteria	Actinobacteriota	Actinomycetia	Corynebacteriales	Mycobacteriaceae	Mycobacterium	Mycobacterium tuberculosis	AAAGGAGGTGATCCAGCCGCACCTTCCGGTACGGCTACCTTGTTACGACTTCGTCCCAATCGCCGATCCCACCTTCGACAGCTCCCTCCCGAGGGTTAGGCCACTGGCTTCGGGTGTTACCGACTTTCATGACGTGACGGGCGGTGTGTACAAGGCCCGGGAACGTATTCACCGCAGCGTTGCTGATCTGCGATTACTAGCGACTCCGACTTCACGGGGTCGAGTTGCAGACCCCGATCCGAACTGAGACCGGCTTTTAAGGATTCGCTTAACCTCGCGGCATCGCAGCCCTTTGTACCGGCCATTGTAGCATGTGTGAAGCCCTGGACATAAGGGGCATGATGACTTGACGTCATCCCCACCTTCCTCCGAGTTGACCCCGGCAGTCTCTCACGAGTC…	1532
		NR_113559.1	Actinoallomurus vinaceus	0	0	0	0	0	Bacteria	Actinobacteriota	Actinomycetia	Streptosporangiales	Thermomonosporaceae	Actinoallomurus	Actinoallomurus vinaceus	TTGCCGACTTTCGGGACGTGACGGGGGGTGTGTACAGGGCCCGGGAACGTATTCACCGCAGCGTTGCTGATCTGCGATTACTAGCGACTCCGACTTCATGGGGTCGAGTTGCAGACCCCAATCCGAACTGAGACCGGCTTTTAGGGATTCGCTCAACCTCACGGTCTCGCAGCCCTCTGTACCGGCCATTGTAGCATGTTTGCAGCCCAAGACATAAGGGGCATGATGACTTGACGTCATCCCCACCTTCCTCCGAGTTGACCCCGGCAGTCTCCCATGAGTCCCCAACCACCCGAAGGTGTTGCTGGCAACATGGAACGAGGGTTGCGCTCGTTGCGGGACTTAACCCAACATCTCACGACACGAGCTGACGACAGCCATGCACCACCTGTCACCGGC…	1303
		NR_157993.1	Conexibacter stalactiti	0	0	0	0	0	Bacteria	Actinobacteriota	Thermoleophilia	Solirubrobacterales	Conexibacteraceae	Conexibacter	Conexibacter stalactiti	CGACGGCTCCCTCCCTTGCGGGTTAGGCCACCGGCTTCGGGTGTTGCTCACTCCCCGTGGTGTGACGGGCGGTGTGTACAAGGCCCGGGAACGTATTCACCGCGGCAATGCTGATCCGCGATTACTAGCAACTCCGCCTTCATGCAGGCGAGTTTCAGCCTGCAATCCGAACCGAGACGCGCTTTAAGGGATTCGCTCCACCTCGCGGTATCGCAGCCCTCTGTACGCGCCAATGTAGCACGTGTGTAGCCCTGGACATAAGGGGCATGATGACTTGACGTCATCCCCACCTTCCTCCGGTTTGTCACCGGCAGTCTCGCATGAGTCCCCAACTAAATGCTGGCAACATGCGACGGGGGTTGCGCTCGTTGCGGGACTTAACCCAACATCTCACGACAC…	1443
		NR_074501.1	Acidothermus cellulolyticus	0	0	0	0	0	Bacteria	Actinobacteriota	Actinomycetia	Acidothermales	Acidothermaceae	Acidothermus		GAAAGGAGGTGATCCAGCCACACCTTCCGGTACGGCTACCTTGTTACGACTTCGTCCCAATCGCCGGTCCCACCTTCGACGGCTCCCTCCCTTGCGGGTTGGGCCACCGGCTTCGGGTGTTACCGACTTTCGTGACGTGACGGGCGGTGTGTACAAGGCCCGGGAACGTATTCACCGCGGCATTGCTGATCCGCGATTACTAGCGACTCCGACTTCACGGGGTCGAGTTGCAGACCCCGATCCGAACTGAGACCGGCTTTTTGGGATTCGCTCCACCTCACGGTTTCGCAGCCCTTTGTACCGGCCATTGTAGCATGTGTGCAGCCCTGGACGTAAGGGGCATGATGACTTGACGTCATCCCCACCTTCCTCCGAGTTGACCCCGGCAGTCTCCCATGA…	1510
		NR_132293.1	Thermomarinilinea lacunifontana	0	0	0	0	0	Bacteria	Chlroflexota	Anaerolineae	Anaerolineales	Anaerolineaceae	Thermomarinilinea	Thermomarinilinea lacunifontana	CGTCCCAGTCACCAGCCCCACCCTAGGCGGCGCCTTCCCTTTCGGGTTCAGCTACCGACTTCAGGTGTTGCCAGCTCCCATGACGTGACGGGCGGTGTGTACAAGGCCCGAGAACGTATTCACCGCACTATTGCTGACGCGCGGTTACTAGCAACTCCGACTTCATGCAGGCGAGTTGCAGCCTGCAATCCGAACTGAGACCGGCTTTTGGGATTGGCTCCACCTCGCGGTTTTGCAACCCATTGTACCGGCCATTGTAGCGTGTGTGTAGCCCTGGACATAAAGGCCATGCTGACTTGACGTCATCCCCACCTTCCTCCGGCTTGTTACCGGCGGTCCCGCATGACACTTGTAACATGCGGCAAGGGTTGCGCTCGTTACCGGACTTAACCGGACATC…	1435
		NR_104911.1	Vampirovibrio chlorellavorus	0	0	0	0	0	Bacteria	Cyanobacteriota	Vampirovibrionia	Vampirovibrionales		Vampirovibrio	Vampirovibrio chlorellavorus	CCCCAATCAAGAGTTCCACCTTAGGCGGCTCCCTCCTTACGGTTGGGACACCGACTTCGGGCATAACCCTCTTTCGTGGTGTGACGGGCGGTGTGTACAAGGCCCGGGAACGTATTCAACGCAGCGTGCTGATCTGCGTTTACTAGCGATTCCGACTTCACGTAGTCGAGTTGCAGACTACGATCCGAACTGAGGGACGGTTTTAGGATTTGCCAGACATCGCTGCCAAGCTGCCCATTGTCCGTTACCCATTGTAACACGTGTGTAGCCCTGGACATAAGGGGCGTGATGATTTGACGTCATCCCCACCTTCCTCCGGTTTGTCACCGGCAGTCTGGCCTGAGGGTTCAGCATCTTACGACCTGTAACAACAGACCACGAGGGTTGCGCTCGTTGCGG…	1446
		KT182535.1	Unc. cyanobacterium	0	0	0	0	0	Bacteria	Cyanobacteriota	Vampirivibrionia					CTTGTTACGACTTCACCCCAGTCATCGGCCCTGCCTTAGGCGGCTGCTTCCTTACGGTTAGCACACCGACTTCGGGCGTGACCAACTCCCATGACGTGACGGGCGGTGTGTACAAGGCCCGGGAACGTATTCAACGCCGCGTGCTGATCGGCGTTTACTAGCGATTCCGACTTCACGCAGGCGAGTTGCAGCCTGCGATCCGAACTGAGACCGGGTTTGGTGATTCGCTCACTCTCGCGAGTTTGCATCACATTGTCCCGGCCATTGTAACACGTGTGTAGCCCAGGGCATAAAGGGCATGATGACTTGACGTCGTCCCCACCTTCCTCCGGTTTGTCACCGGCAGTCTCGCTAGAGTGCCCAGCTTTACCTGATGGCAACTAACAACGGGGGTTGCGC…	1463
		DQ450737.1	Unc. Chloroflexi	0	0	0	0	0	Bacteria	Chlroflexota	AD3					GACGGGCGGTGTGTGCAAGGCCCGGGAACATATTCACCGCGGTGTGCTGACCCACGGTTACTAGCAACTCCGACTTCATGCAGGCGAGTTGCAGCCTGCAATCCGAACTGGGCCCAGCTTTAAGGGATTGGCTTCACCTCGCGGTGTCGCAGCCCGTTGTACTGGGCATTGTAGCATGTGTGTAGCCCCAGGTATAAAGGGCATGATGACTTGACGTCATCCCCACCTTCCTCTGGGTTTCTCCCAGCAGTCTGGCTAGAAAATACAACTAACCACAGGGGTTGCGCTCGTTGCGGGACTTAACCCAACACCTCACGGCACGAGCTGACGACAGCCATGCACCACCTGTGCATCCGTCTTTCGAGGACCGTGTTTCCACGGTTTTCGAATGCATGTCAA…	1366
		AP025250.1:c215586-214401	Ca. Dependentiae	0	0	0	0	0	Bacteria	Dependentiae						CTCTCATGGCGTGACGGGCGGTGTGTACAAGGCCCGAGAACGTATTCACCGCATCGTTGCTGATATGCGATTACTAGCGATTTCAACTTCATGAGGTCGAGTTGCAGACCTCAATCTGAACTTAGATCAGCTTTATGGGATTAGCTTGCTCTTGCGAGTTTGCAGCCCTTTGTACTGACCATTGTAACACGTGTGTAGCCCTAGGCATAAAGGCCATGAGGACTTGACGTCATCCCCACCTTCCTCCTGGTTTCCCAGGCAGTTCCATCAGAGTGCTTTACTTACGTAAATAGCAACTGACGGCAAGGGTTGCGCTCGTTAGAGGACTTAACCCAACATCTCACGACACGAGCTGACGACAGCCATGCAGCACCTGTGTAATTGTCTAGACCGAAGCCT…	1187
		AY622271.1	Termite group 1	0	0	0	0	0	Bacteria	Elusimicrobiota						CACCCCAATCACCAATCACAACTTCGGGTATATCGCTATACACTTCTGTTGCAATGGGCTTTCGTGGTGTGACGGGCGGTGTGTACAAGGCCCGGGAACGTATTCACCGCAGCCTGCTGATCTGCGATTACTAGCGATTCCGCCTTCATGTGGGCGAATTGCAGCCCACAATCTGAACTGAGGCGTACTTTAAGGGATTGGCTCCACCTTGCGGTCTTGCATCCCGTTGTATACGCCATTGTAGCACGTGTGTGGCCCTGGACATAAAGGCCATGATGATTTGACGTCGACCCCACCTTCCTCCACGTTATCCGCGGCAGTCTCCCGAGAGTCCTCCCTTGCGGGTAGCAACACGGGATAGGGGTTGCGCTCGTTGCGGGACTTAACCCAACATCTCAC…	1441
		NR_044413.1	Alicyclobacillus ferrooxydans	0	0	0	0	0	Bacteria	Firmicutes	Bacilli	Bacillales	Alicyclobacillaceae	Alicyclobacillus	Alicyclobacillus ferrooxydans	GGCTACCTTGTTACGACTTCACCCCAATCATCAGCCCCACCTTCGGCGGCTGGCCCCTATAAGGTTACCCCACCGACTTCGGGTGTTGCCAACTCTCGTGGTGTGACGGGCGGTGTGTACAAGGCCCGGGAACGGATTCACCGCGGCATGCTGATCCGCGATTACTAGCAATTCCGGCTTCATGCAGGCGGGTTGCAGCCTGCAATCCGAACTACGAACGGTTTTCAGGGGTTCGCTCCACCTCGCGGTCTCGCTTCCCGTTGTTCCGCCCATTGTAGCACGTGTGTTGCCCAGGACATAAGGGGCATGATGATTTGACGTCATCCCCACCTTCCTCCGACTTACGCCGGCAGTCACCTGTGAGTCCCCACCATTACGTGCTGGTAACACAGGTCAAGG…	1496
		NR_043568.1	Sulfobacillus thermotolerans	0	0	0	0	0	Bacteria	Firmicutes	Clostridia	Eubacteriales	Clostridiales Family XVII. Incertae Sedis	Sulfobacillus	Sulfobacillus thermotolerans	TTGTTACGACTTCACCCCAATCATCCGCCCCACCGTCGACGGGACCGTCCCTCACGGGTTCGGCCGACCGGCTTCGGGTGTGGCCAACTCTCGTGGTGTGACGGGCGGTGTGTACAAGGCCCGGGAATGAATTCACCGCCCCATGCTGATGGGCGATTACTAGCAATTCCGGCTTCATGCAGGCGAGTTGCAGCCTGCAATCCGAACTGAGATCCCGTTTGAAGGATTTGCTCGCRCTCGCGCGGTCGCGGCCCGTTGTCGGGACCATTGTAGCACGTGTGTAGCCCAGGACATCAAGGCCATGCGGATTTGACGTCATCCCCACCTTCCTCCGGTTTGTCACCGGCAGTCTCGTGTGAGTGCCCGGCCGGACCGCTGGCAACACACGACAAGGGTTGC…	1433
		NR_126182.1	Labilithrix luteola	0	0	0	0	0	Bacteria	Proteobacteria	Deltaproteobacteria	Myxococcales	Labilitrichaceae	Labilithrix	Labilithrix luteola	CTTCACCCCAGTTACCGTTCACTCCTTGGAACCCTGCCTCCTTGCGGTTGGCTCAGGCGCTTCTGGAGCAAACGACTCCCATGGTGTGACGGGCGGTGTGTACAAGGCCCGGGAACGTATTCACCGCTGCCTGCTGATCAGCGATTACTAGCGATTCCAACTTCAAAGAGTCGAGTTGCAGACTCTTATCTGTACTGAGGTCGGCTTTTTCCGATTGGCTTACCGTCGCCGGTTTGCAGCGGTTTGTACCGACCATTGTAGCACGTGTGTAGCCCTGGACATAAGGGCCATGATGACTTGACGTCATCCCCACCTTCCTCCGATTTGAATATCGGCGGTCTCATTAGAGTTCCCGGCATGACCCGCTGGTAACTAATGATAGGGGTTGCGCTCGTTGCG…	1483
		NR_027216.1	Leptospirillum ferrooxidans	0	0	0	0	0	Bacteria	Nitrospirota	Nitrospiria	Nitrospirales	Nitrospiraceae	Leptospirillum	Leptospirillum ferrooxidans	CACGCCAATCATCGGCCATACCTTGGGCGGCTCTCTCCTCTTGCGAGGTTAAGGCACCGACTTCGGGTACAACAAACTTTCGTGGTGTGACGGGCGGTGTGTACAAGGCCCGGGAACGTATTCACCGCATCGTTCTGATATGCGATTACTAGCGATTCCGACTTCATGAGGTCGAGTTGCAGACCTCAATCCGAACTGGGACCGGTTTTCTCGGGTTTGCTCCGCCTCTCGGCATTGCCTCCGTCTGTACCGGCCATTGTTGCACGTGTGTGGCCCTAGGCATAAAGGCCATGATGACTTGACGTCATCCTCTCCTTCCTCCAACTTGTCGCTGGCAGTCCCCTTAGAGTGCCCGGCTTTACCCGATGGCAACAAAGGGCGAGGGTTGCGCTCGTTGCG…	1484
		KJ191954.1	Ca. Saccharibacteria	0	0	0	0	0	Bacteria	Patescibacteria	Saccharimonadia					ACGGTTACCTTGTTACGACTTAACCCCAATCATCTCCCCTACCTTAGGCCGAGGCGAAGCTCGGACGTCGGGTATTGGCGACTTTCATGGTTTGACGGGCGGTGTGTACAAGACCCGGGAACGTATTCACGGTAATGTGCTGACTTACCGTTACTAGCGATTCCAGCTTCAAGCAGGCGAGTTTCAGCCTACTATCCGAACTGAGACCAGCTTTGATGGGATTTGCTCCGTCTTGCGACTTGGCTGCCCTTTGTACTGGCCATTGTAGCGTGTTTGTAGCCCCAGACGTAAGGGAAATACTGACCTGACATCATCCCCTCCTTCCTCCCTGTTACCAGGGCAGTCTAGCTAGAAAAATACAACTAACTATAAGGGTTGCGCTCGTTGATGGACTTAACC…	1433
		NR_042465.1	Zavarzinella formosa	0	0	0	0	0	Bacteria	Planctomycetota	Planctomycetia	Gemmatales	Gemmataceae	Zavarzinella	Zavarzinella formosa	AGGTTTTGCCTTCGGCGCTAGGCGACTTCGGGCACTCCCCTCTTTCGTGGCTTGACGGGCGGTGTGTACAAGGCTCAGGAACACATTCACCGCGGTGTTGCTGACCCGCGATTACTAGCGATTCCAACTTCACGAAGGCGAGTTGCAGCCTTCGATCTGAACTGGGGTGTGCTTTTTGGGATTTGCTCCGGCTCGCGCCTTGGCTTCCATTTGTTCACACCATTGTAGCACGTGTGCAGCCCTAGACGTAAAGGCCATGAGGACTTGACGTCATCCCCGCCTTCCTCCGGTTTGACACCGGCAGTCCCTCCAGAGTCCTCGGCATGACCCGTAGTAACTGGAGGTAAGGGTTTCGCTCGTTATGGGACTTAACCCGACATCTCACGACACGAGCTGACG…	1426
		NR_025850.1	Acidiphilium angustum	0	0	0	0	0	Bacteria	Proteobacteria	Alphaproteobacteria	Rhodospirillales	Acetobacteraceae	Acidiphilium	Acidiphilium angustum	CACCCCAGTCTCTGACCCGACCGTGGTTGACTGCCTCCTTGCGGTTAGCGCATCAACTTAAGGTCAAACCAAATCCCATGGTGTGACGGGCGGTGTGTACAAGGCCCGGGAACGTATTCACCGCGGCATGCTGATCCGCGATTACTAGCGATTCCACCTTCATGCACCCGAGTTGCAGAGTGCAATCCGAACTGAGACGGCTTTTCAGGATCAGCTCAGCATCGCTGCTTGGCTTCCCACTGTCACCGCCATTGTAGCACGTGTGTAGCCCAGGACATAAGGGCCATGAGGACTTGACGTCATCCCCACCTTCCTCCGGCTTGTCACCGGCAGTTCCTCTAGAGTGCCCACCCAAACGTGCTGGCAACTAAAGGCGAGGGTTGCGCTCGTTGCGGGACT…	1413
		NR_037119.1	Acidisphaera rubrifaciens	0	0	0	0	0	Bacteria	Proteobacteria	Alphaproteobacteria	Rhodospirillales	Acetobacteraceae	Acidisphaera	Acidisphaera rubrifaciens	GTTACCTTGTTACGACTTCACCCCAGTCGCTGACCCGACCGTGGTCGGCTGCGTCTCTTGCGAGTTCGCGCACTGGCTTAAGGTCGAACCAACTCCCATGGTGTGACGGGCGGTGTGTACAAGGCCCGGGAACGTATTCACCGCGGCATGCTGATCCGCGATTACTAGCGATTCCACCTTCATGCACCCGAGTTGCAGAGTGCAATCTGAACTGAGACGGCTTTTTGGGATCAGCTCGGCATCGCTGCCTGGCTTCCCACTGTCACCGCCATTGTAGCACGTGTGTAGCCCAGGACATAAGGGCCATGAGGACTTGACGTCATCCCCACCTTCCTCCGGCTTGTCACCGGCAGTTCCTTCAGAGTGCCCAGCCAAACCTGATGGCAACTGAAGGCGAGG…	1451
		NR_044847.4	Caedimonas varicaedens	0	0	0	0	0	Bacteria	Proteobacteria	Alphaproteobacteria	Holosporales	Caedimonadaceae	Caedimonas	Caedimonas varicaedens	AAGGAGGTGATCCAGCCGCAGGTTCCCCTACGGCTACCTTGTTACGACTTTACCCCAGTCATTGACCCCACCGTGGTCGGCTGCTCCCTTTCGGTTAGCTCACCGCCTTAAGGTTGAATCAACTCCCATGGTATGACGGGCGGTGTGTACAAGGCCCGTGAACGTATTCACCGCGGCATGCTGATCCGCGATTACTAGCGATTCCAACTTCATGCACTCGAGTTGCAGAGTGCAATCCGAACTGAGACGGCTTTTAAAGATTCGCTCCAGGTCGCCCCTTTGCTCCTCTCTGTCACCGCCATTGTAGCACGTGTGTAGCCCAGCCCATAAGGGCCATGAGGACTTGACGTCATCCCCACCTTCCTCCGGTTTATCACCGGCAGTTTCTTTAGAGTACCC…	1497
		NR_159185.1	Acidocella aquatica	0	0	0	0	0	Bacteria	Proteobacteria	Alphaproteobacteria	Rhodospirillales	Acetobacteraceae	Acidocella	Acidocella aquatica	CACCCCAGTCTCTGACCCGACCGTGGTAGGCTGCCTCCCGTTGCCGGGTTAGCGCACCTGCTTAAGGTCAAACCAAATCCCATGGTGTGACGGGCGGTGTGTACAAGGCCCGGGAACGTATTCACCGCGGCATGCTGATCCGCGATTACTAGCGATTCCACCTTCATGTACTCGAGTTGCAGAGTACAATCTGAACTGAGATGGCTTTTAGAGATCAGCATTGTGTCACCACATAGCTTCCCACTGTCACCACCATTGTAGCACGTGTGTAGCCCAGGACATAAGGGCCATGAGGACTTGACGTCATCCCCACCTTCCTCCGGCTTGTCACCGGCAGTTCCTTTAGAGTGCCCAGCATAACCTGATGGCAACTAAAGGCGAGGGTTGCGCTCGTTGCGG…	1413
		AF533507.2	Ca. Captivus acidiprotistae	0	0	0	0	0	Bacteria	Proteobacteria	Alphaproteobacteria	Paracaedibacterales	Paracaedibacteraceae			GGTTACCTTGTTACGACTTCACCCCAGTCATCGACCCTACCGTAGTCGGCTCCCTCCATTGCTGGTTAGGACACCGCCTTAAGGCAGAACCAACTCCCATGGCGTGACGGGCAGTGTGTACAAGATCCGAGAACGTATTCACCGCAGCCTGCTGATCTGCGATTACTAGCGATTCCGACTTCATGCCCTCGAGTTGCAGAGGACAATCCGAACTGAGGAAGCTTTTAGGGATTTGCTCCGCATTGCTGCTTTGCTTCCCTCTGTCACTCCCATTGTAGTACGTGTGTAGCCCAACCTATAAGGGCCATGATGACTTGACATCATCCCCACCTTCCTCCGGTTTGTCACCGGCAGTATCGCTAAAGTGCCCGACTTGACTCGCTGGCAACTAGCGACGAG…	1686
		NR_074480.2	Rickettsia conorii	0	0	0	0	0	Bacteria	Proteobacteria	Alphaproteobacteria	Rickettsiales	Rickettsiaceae	Rickettsia	Rickettsia conorii	TAAGGAGGTAATCCAGCCGCAGGTTCCCCTACGGCTACCTTGTTACGACTTCACCCCAGTCGCTAATTTTACCGTGGTTGGCTGCCTCTTGCGTTAGCTCACCACCTTCAGGTAAAACTAACTCCCATGGCGTGACGGGCAGTGTGTACAAGGCCCGAGAACGTATTCACCGCGGCATGCTGATCCGCGATTACTAGCGATTCCAACTTCATGCTCTCGAGTTGCAGAGAACAATCCGAACTGAGATGTCTTTTAGGGATTTGCTCCACGTCGCCGTCTTGCTTCCCTCTGTAAACACCATTGTAGCACGCGTGTAGCCCAACCCGTAAGGGCCATGATGACTTGACGTCGTCCCCACCTTCCTCCGGCTTATCACCGGCAGTTTTCTTATAGTTCCCG…	1498
		NR_164619.1	Acidibrevibacterium fodinaquatile	0	0	0	0	0	Bacteria	Proteobacteria	Alphaproteobacteria	Rhodospirillales	Acetobacteraceae	Acidibrevibacterium	Acidibrevibacterium fodinaquatile	CACCCCAGTCGCTAACCCGACCGTGATCGGCTACCCCCTGATTGCTCAGGTTGGCGCACCGACTTAAGGTCGAACCAACTCCCATGGTGTGACGGGCGGTGTGTACAAGGCCCGGGAACGTATTCACCGCGGCATGCTGATCCGCGATTACTAGCGATTCCACCTTCATGCACCCGAGTTGCAGAGTGCAATCTGAACTGAGACGGCTTTTCAGGATCGGCTCGGCCTCGCGACCTGGCTTCCCGTTGTCACCGCCATTGTAGCACGTGTGTAGCCCAGGACATAAGGGCCATGAGGACTTGACGTCATCCCCACCTTCCTCCGGCTTGTCACCGGCAGTTCCTTCAGAGTGCCCAGCCAAACCTGCTGGCAACTGAAGGCGAGGGTTCGCTCGTTGCG…	1418
		NR_114620.1	Acidithiobacillus ferrivorans	0	0	0	0	0	Bacteria	Proteobacteria	γ-Proteobacteria	Acidithiobacillales	Acidithiobacillaceae	Acidithiobacillus	Acidithiobacillus ferrivorans	CACCCCAGTCATAAACCATACCGTGGTAACCGCCCTCCCGAAGGTTAGGCTAGCCGCTTCTGGTACAATCTACTCCCATGGTGTGACGGGCGGTGTGTACAAGGCCCGGGAACGTATTCACCGCGGCATGCTGATCCGCGATTACTAGCGATTCCGACTTCATGCAGTCGAGTTGCAGACTGCAATCCGAACTACGACGCGCTTTCTGGGGTCTGCTCCACCTCGCGGTTTGGCGTCCCTCTGTACGCGCCATTGTAGCACGTGTGTAGCCCTGGACATAAAGGCCATGAGGACTTGACGTCATCCCCACCTTCCTCCGGTTTGTCACCGGCAGTCTCCCTAGAGTGCCCGGCCGAACCGCTGGCAACTAAGGACAAGGGTTGCGCTCGTTGCGGGACT…	1478
		NR_025764.1	Aquicella siphonis	0	0	0	0	0	Bacteria	Proteobacteria	Gammaproteobacteria	Legionellales	Coxiellaceae	Aquicella	Aquicella siphonis	GGTTCCCCTACGGCTACCTTGTTACGACTTCGTCCCAGTCATGAATCATACCGTGGTAAGCGTCTCCCTTTCGGTTCAACTACCCACTTCTGGTACCATCCACTCCCATGACGTGACGGGCGGTGTGTACAAGGCCCGGGAACGTATTCACGCGACGTTGCTGATTCGCGATTACTAGCGATTCCAACTTCATGGAGTCGAGTTGCAGACTCCAATCCGGACTACGAGACGCTTTATGAGATTAGCTCCCCCTCGCGGGTTCGCGACCCTCTGTACGCCCCATTGTAGCACGTGTGTAGCCCTACCCATAAAGGCCATGATGACTTGACGTCGTCCCCGCCTTCCTCCGGTTCCTCACCGGCAGTCTCCTTAGAGTCCCCAACTTAAATGCTGGCAACT…	1482
		NR_126260.1	Acidibacter ferrireducens	0	0	0	0	0	Bacteria	Proteobacteria	Gammaproteobacteria			Acidibacter	Acidibacter ferrireducens	GGAGTCGAGTTGCAGACTCCAATCCGGACTACGATAGATTTTCTGGGATTGGCTCCCCGTCGCCGGTTGGCTTCCCTCTGTATCTACCATTGTAGCACGTGTGTAGCCCTGGCCATAAAGGCCATGATGACTTGACGTCATCCCCACCTTCCTCCGGTTTGTCACCGGCGGTCTCCTTAGAGTGCCCAACTTAATGGTGGCAACTAAGGACAAGGGTTGCGCTCGTTGCGGGACTTAACCCAACATCTCACGACACGAGCTGACGACAGCCATGCAGCACCTGTCTCCGGGTTCCTTGCGGCACCCCCGCATCTCTGCAGGGTTCCCGGGATGTCAAGGCCAGGTAAGGTTCTTCGCGTTGCATCGAATTAAACCACATGCTCCACCGCTTGTGCGAGT…	1239
		NR_171519.1	Legionella qingyii	0	0	0	0	0	Bacteria	Proteobacteria	Gammaproteobacteria	Legionellales	Legionellaceae	Legionella	Legionella qingyii	TCCTCTAGAGATTGGTTACCTTGTTACGACTTCACCCCAGTCATGAACCACACCGTGGTAAACGTCCTCCCGAAGGTTAGACTATCTACTTCTGGTGCAGCCCACTCCCATGGTGTGACGGGCGGTGTGTACAAGGCCCGGGAACGTATTCACCGCGACATGCTGATTCGCGATTACTAGCGATTCCGACTTCATGGAGTCGAGTTGCAGACTCCAATCCGGACTACGAGCGACTTTCTAAGATTAGCTCCAGGTCACCCCTTCGCTTCCATCTGTATCACCCATTGTAGCACGTGTGTAGCCCTACCCGTAAGGGCCATGATGACTTGACGTCATCCCCGCCTTCCTCCGGTTTGTCACCGGCAGTCTCCTTAGAGTTCCCACCTTTACGTGCTGGCA…	1517
		NR_118103.1	Metallibacterium scheffleri	0	0	0	0	0	Bacteria	Proteobacteria	Gammaproteobacteria	Xanthomonadales	Rhodanobacteraceae	Metallibacterium	Metallibacterium scheffleri	TTGTTACGACTTCACCCCAGTCATGAACCACACCGTGGTCGGCGTCCTCCTTGCGGTTAGACTACCGGCTTCTGGTGCAGCCCACTCCCATGGTGTGACGGGCGGTGTGTACAAGGCCCGGGAACGTATTCACCGCGGCATGGCTGATCCGCGATTACTAGCGATTCCGACTTCATGGAGTCGAGTTGCAGACTCCAATCCGGACTGAGATCGGTTTTCTGGGATTGGCTCCACCTCGCGGTCTCGCTGCCCTCTGTACCGACCATTGTAGTACGTGTGTAGCCCTGGCCGTAAGGGCCATGATGACTTGACGTCATCCCCACCTTCCTCCGGTTTGTCACCGGCAGTCTCCCTAGAGTTCCCACCTTTACGTGCTGGCAACTAGGGACAAGGGTTGCG…	1479
		KJ192025.1	Syntrophobacterales	0	0	0	0	0	Bacteria	Desulfobacterota	Syntrophobacteria					ACGGTTACCTTGTTACGACTTCGCCCCAGTCACCGGCCATACCATGGGCGACTGCCTCCCTTGCGGGTTGGCACGCCGACTTCCGGTACAGCAGGCTTCCATGGCGTGACGGGCGGTGTGTACAAGGCCCGAGAACGTATTCACCGCGGCGTTCTGATCCGCGATTACTAGCGATTCCAGCTTCACGGAGTCGAGTTGCAGACTCCGATCCGAACTGAGGACAGTTTTTTGGGATTAGCTGGCTCTTGCGAGTTTGCGACCCTCTGTACCGTCCATTGTAGCACGCTTGTAGCCCTGGACATAAGGGCCATGATGACTTGACGTCGTCCCCACCTTCCTCACGGTTGACCCGTGCAGTCCCCATAGAGTGCTCGGCATTACCCGGTGGCAACTAAGGGC…	1529
		NR_026357.1	Parachlamydia acanthamoebae	0	0	0	0	0	Bacteria	Chlamydiota	Chlamydiia	Chlamydiales	Parachlamydiaceae	Parachlamydia	Parachlamydia acanthamoebae	CANAAAGGAGGTGATCCAGCCCCACCTTCCGATAGGGCTACCTTGTTACGACTTCATCCCAGTCATCAGCCTCACCTTCGACGCTTCTCTCCTTGCGGTTAAGTCAGCGGCTTCGGGTAAAACCAACTCCCATGATGTGACGGGCGGTGTGTACAAGACCCGGGAACGTATTCACGGCGATGTTGCTGACTCGCCATTACTAGCAATTCCATCTTCATGTAGTCGAGTTGCAGACTACAATCTGAACTGGGATCGGCTTTTTGGGATTTGCTTCACCTCACGGCTTCGCTGCCTTCTGTACCGACCATTGTAGCACGTGTGTAGCCCCAGACATAAGGGCCATGCGGACTTGACGTCATCCTCACCTTCCTCCTGGTTAACCCAGGCAGTCTCATTAGA…	1541
		NR_156844.1	Ruficoccus amylovorans	0	0	0	0	0	Bacteria	Verrucomicrobiota	Opitutae	Puniceicoccales	Puniceicoccaceae	Ruficoccus	Ruficoccus amylovorans	AGTCCCAATCACCAGCCCTGCCTTAGGATGCTGCCTCCTTGCGGTTGGCTCACATACTTCGGGCAGAACCGGCTTTCATGACTTGACGGGCGGTGTGTACAAGGCCCGGGAACGTATTCACGGCGTCGTTGCTGATACGCCGTTACTAGCGATTCCAACTTCATGGAGTCGAGTTGCAGACTCCAATCCGAACTGGGGCCGGTTTTAAGGATTTGCTCCACCTCGCGGTATTGCTTCCCATTGTACCGGCCATTGTAGCACGTGTGCAGCCCTGGACGTAAGGGCCATACGGACTTGACGTCATCCCCACCTTCCCGCTGTTAAAAACAGCTTGTCTCCATAGAGTCCCCGGCATTACCCGCTGGCAACTATGGACGAGGGTTGCGCTCGTTGCCGGAC…	1471
		AF366581.1	Ca. Amoebophilus asiaticus	0	0	0	0	0	Bacteria	Bacteroidota	Bacteroidia	Cytophagales	Amoebophilaceae	Candidatus Amoebophilus		GGTTACCTTGTTACGACTTAGCCCCAGTCGCTGATCTAACCCTAAACAGCTCCTTTTACGGTCACTGTCTTCAGGTCCTACCAACTCCCATGGCTTGACGGGCGGTGTGTACAAGGTCCGAGAACGTATTCACCGCGTCGTTGCTGATACGCGATTACTAGCGATTCCAACTTCATGAGGTCGAGTTGCAGACCTCAATCCGAACTGAGACGTGCTTTTGGGATTGGCCGCTTGTTACCAAGTAGCATCCTTCTGTACACGCCATTGTAGCACGTGTGTAGCCCTGGGCGTAAGAGCCATGATGACCTGACCTCATCCCCTCCTTCCTCCTGCTTACGCAGGCAGTCTACTTAGAGTCCCCATCATTACATGCTGGCAACTAAGTAAAAGGGTTGCGCT…	1471
Notes:
One ASV has been selected to represent each group
"Other Proteobacteria" have been excluded from the tree due to lack of similarity of any of its ASV to any Proteobacteria nor other group
Some lineages have been adapted to GTDB (Genome Taxonomy Database)
