# Supplementary material for: Microbial Diversity of a Disused Copper Mine Site (Parys Mountain, UK), Dominated by Intensive Eukaryotic Filamentous Growth
Source: Microorganisms. 2022 Aug 24;10(9):1694. doi: 10.3390/microorganisms10091694 (PMC9504087; doi:10.3390/microorganisms10091694)
Supplement: Supplementary file 1 [file microorganisms-10-01694-s001.zip › Table S5. Prokaryotes associated with eukaryotic phototrophic streamer.xlsx]

## Sheet: Sheet1
Table S5. Prokaryotes associated with eukaryotic phototrophic streamer
	% of reads	% of reads	Average numbers of reads	Average numbers of reads
	PM5.1 site	PM5.2 site	PM5.1 site	PM5.2 site
Acidiphilium	44	68	6415	5599
Leptospirillum	40	5.4	5937	435
Acidisphaera	3.9	5.9	567	475
Cyanobacteria	5.7	0.7	829	55
Acidithiobacillus	1.3	2.2	192	177
uncultured Acidobacteriaceae	1	1.3	149	108
uncultured Gemmataceae	0.6	1.2	90	96
uncultured Verrucomicrobia	0.1	1	19	83
uncultured Pepidisphaerales	0.07	0.3	10	26
uncultured Vermiphilaceae	0.07	0.5	10	41
AD3	0.36	0.86	52	69
Acidimicrobia	0.1	0.6	17	48
Acidithrix	0.17	1.2	25	98
Ferrimicrobium	0	0.6	0	49
Ferrithrix	0.3	2.1	46	171
IMCC26256	0.5	3.6	58	285
uncultured Acidimicrobiia	0.54	1.5	78	121
uncultured Acidimicrobiaceae	0.3	0.9	45	76
Acidothermus	0.18	0.2	26	18
